# Supplementary material for: Crystal structure of 3-amino-1-(4-meth­oxy­phen­yl)-1H-benzo[f]chromene-2-carbo­nitrile
Source: Acta Crystallogr E Crystallogr Commun. 2015 Jun 13;71(Pt 7):o468–9. doi: 10.1107/S2056989015011020 (PMC4518947; doi:10.1107/S2056989015011020)
Supplement: Supplementary file 1 [file e-71-0o468-sup1.cif]

##############################################################################
#                                                                            #
# This CIF contains the data in a paper accepted for publication in          #
# Acta Crystallographica Section E. It conforms to the requirements of       #
# Notes for Authors for Acta Crystallographica Section E, and has been       #
# peer reviewed under the auspices of the IUCr Commission on Journals.       #
#                                                                            #
# Full details of the Crystallographic Information File format               #
# are given in the paper "The Crystallographic Information File (CIF):       #
# a New Standard Archive File for Crystallography" by S. R. Hall, F. H.      #
# Allen and I. D. Brown [Acta Cryst. (1991), A47, 655-685].                  #
#                                                                            #
# The current version of the core CIF dictionary is obtainable from          #
# ftp://ftp.iucr.org/pub/cif_core.dic.                                       #
#                                                                            #
# Software is freely available for graphical display of the structure(s)     #
# in this CIF. For information consult the CIF software page                 #
# http://www.iucr.org/resources/cif/software.                                #
#                                                                            #
# This file may be used for bona fide research purposes within the           #
# scientific community so long as proper attribution is given to the journal # 
# article from which it was obtained.                                        #
#                                                                            #
##############################################################################
data_global
_audit_creation_method     'PLATON <TABLE ACC> option'
_journal_date_recd_electronic     2015-06-05
_journal_date_accepted     2015-06-06
_journal_name_full     'Acta Crystallographica, Section E'
_journal_year     2015
_journal_volume     71
_journal_issue      7
_journal_page_first     o468
_journal_page_last     o469
_journal_paper_category     HO
_journal_paper_doi     10.1107/S2056989015011020
_journal_coeditor_code     HG5445
_publ_contact_author_name
;
Mustafa R. Albayati
;
_publ_contact_author_address
;
Kirkuk University,
College of Science,
Department of Chemistry,
Kirkuk,
Iraq
;
_publ_contact_author_email     'shaabankamel@yahoo.com'
_publ_contact_author_fax     ?
_publ_contact_author_phone     ?
_publ_section_title
;
Crystal structure of
3-amino-1-(4-methoxyphenyl)-1<i>H</i>-benzo[<i>f</i>]chromene-2-carbonitrile
;
_publ_section_title_footnote     .
loop_
    _publ_author_name
    _publ_author_address
    'Mohamed, Shaaban K.'
;
Chemistry and Environmental Division,
Manchester Metropolitan University,
Manchester M1 5GD,
England
Chemistry Department,
Faculty of Science,
Minia University,
61519 El-Minia,
Egypt
;
    'Horton, Peter N.'
;
School of Chemistry,
University of Southampton,
Highfield, Southampton
SO17 1BJ,
England
;
    'Akkurt, Mehmet'
;
Department of Physics,
Faculty of Sciences,
Erciyes University,
38039 Kayseri,
Turkey
;
    'Sabry H. H. Younes'
;
Chemistry Department,
Faculty of Science,
Sohag University,
82524 Sohag,
Egypt
;
    'Mustafa R. Albayati'
;
Kirkuk University,
College of Science,
Department of Chemistry,
Kirkuk,
Iraq
;
data_I
_database_code_depnum_ccdc_archive     'CCDC 1405398'
_chemical_name_systematic
;
3-Amino-1-(4-methoxyphenyl)-1<i>H</i>-benzo[<i>f</i>]chromene-2-carbonitrile
;
_chemical_name_common     ?
_chemical_formula_moiety     'C21 H16 N2 O2'
_chemical_formula_sum     'C21 H16 N2 O2'
_chemical_formula_structural     ?
_chemical_formula_iupac     'C21 H16 N2 O2'
_chemical_formula_weight     328.36
_chemical_melting_point     ?
_symmetry_cell_setting     monoclinic
_symmetry_space_group_name_H-M     'I 2/a'
_symmetry_space_group_name_Hall     '-I 2ya'
loop_
    _symmetry_equiv_pos_site_id
    _symmetry_equiv_pos_as_xyz
    1 x,y,z
    2 1/2-x,y,-z
    3 -x,-y,-z
    4 1/2+x,-y,z
    5 1/2+x,1/2+y,1/2+z
    6 -x,1/2+y,1/2-z
    7 1/2-x,1/2-y,1/2-z
    8 x,1/2-y,1/2+z
_cell_length_a     20.6017(14)
_cell_length_b     6.1461(4)
_cell_length_c     25.9689(16)
_cell_angle_alpha     90
_cell_angle_beta     94.332(4)
_cell_angle_gamma     90
_cell_volume     3278.8(4)
_cell_formula_units_Z     8
_cell_measurement_reflns_used     15816
_cell_measurement_theta_min     2.6
_cell_measurement_theta_max     68.3
_cell_measurement_temperature     100(2)
_exptl_crystal_description     Prism
_exptl_crystal_colour     Colourless
_exptl_crystal_size_max     0.380
_exptl_crystal_size_mid     0.230
_exptl_crystal_size_min     0.130
_exptl_crystal_size_rad     ?
_exptl_crystal_density_diffrn     1.330
_exptl_crystal_density_meas     ?
_exptl_crystal_density_method     'Not Measured'
_exptl_crystal_F_000     1376
_exptl_absorpt_coefficient_mu     0.696
_exptl_absorpt_correction_type     multi-scan
_exptl_absorpt_process_details
;
(<i>CrystalClearSM Expert</i>; Rigaku, 2012)
;
_exptl_absorpt_correction_T_min     0.910
_exptl_absorpt_correction_T_max     1.000
_exptl_special_details
;
;
_diffrn_ambient_temperature     100(2)
_diffrn_radiation_type     CuK\a
_diffrn_radiation_wavelength     1.54178
_diffrn_radiation_source     'Rotating Anode'
_diffrn_measurement_device_type     'Rigaku AFC11'
_diffrn_measurement_device     'four-circle quarter \c goniometer'
_diffrn_measurement_method     'profile data from \w-scans'
_diffrn_detector_area_resol_mean     22.2222
_diffrn_reflns_number     12941
_diffrn_reflns_av_R_equivalents     0.0369
_diffrn_reflns_theta_min     3.41
_diffrn_reflns_theta_max     68.24
_diffrn_reflns_theta_full     67.69
_diffrn_measured_fraction_theta_max     0.969
_diffrn_measured_fraction_theta_full     0.973
_diffrn_reflns_limit_h_min     -24
_diffrn_reflns_limit_h_max     24
_diffrn_reflns_limit_k_min     -5
_diffrn_reflns_limit_k_max     7
_diffrn_reflns_limit_l_min     -31
_diffrn_reflns_limit_l_max     24
_diffrn_reflns_reduction_process
;
;
_refine_special_details
;
Refinement on <i>F</i>^2^ for ALL reflections except those flagged by the user
for potential systematic errors. Weighted <i>R</i>-factors <i>wR</i> and all
goodnesses of fit <i>S</i> are based on <i>F</i>^2^, conventional
<i>R</i>-factors <i>R</i> are based on <i>F</i>, with <i>F</i> set to zero for
negative <i>F</i>^2^. The observed criterion of <i>F</i>^2^ > \s(<i>F</i>^2^)
is used only for calculating -<i>R</i>-factor-obs <i>etc</i>. and is not
relevant to the choice of reflections for refinement. <i>R</i>-factors based
on <i>F</i>^2^ are statistically about twice as large as those based on
<i>F</i>, and <i>R</i>-factors based on ALL data will be even larger.
;
_reflns_number_total     2914
_reflns_number_gt     2832
_reflns_threshold_expression     I>2\s(I)
_refine_ls_structure_factor_coef     Fsqd
_refine_ls_matrix_type     full
_refine_ls_R_factor_all     0.0416
_refine_ls_R_factor_gt     0.0409
_refine_ls_wR_factor_gt     0.1152
_refine_ls_wR_factor_ref     0.1161
_refine_ls_goodness_of_fit_ref     1.033
_refine_ls_restrained_S_all     1.033
_refine_ls_number_reflns     2914
_refine_ls_number_parameters     236
_refine_ls_number_restraints     0
_refine_ls_number_constraints     ?
_refine_ls_hydrogen_treatment     mixed
_refine_ls_weighting_scheme     calc
_refine_ls_weighting_details
              'w=1/[\s^2^(Fo^2^)+(0.0752P)^2^+2.3851P] where P=(Fo^2^+2Fc^2^)/3'
_atom_sites_solution_hydrogens     mixed
_atom_sites_solution_primary     ?
_atom_sites_solution_secondary     ?
_refine_ls_shift/su_max     0.001
_refine_ls_shift/su_mean     0.000
_refine_diff_density_max     0.312
_refine_diff_density_min     -0.226
_refine_ls_extinction_method
;
SHELXL2014 (Sheldrick, 2015)
;
_refine_ls_extinction_coef     0.0014(2)
_refine_ls_extinction_expression
                                  'FC^*^=KFC[1+0.001XFC^2^\L^3^/SIN(2\Q)]^-1/4^'
_refine_ls_abs_structure_details     ?
_refine_ls_abs_structure_Flack     .
loop_
    _atom_type_symbol
    _atom_type_description
    _atom_type_scat_dispersion_real
    _atom_type_scat_dispersion_imag
    _atom_type_scat_source
    C C 0.0181 0.0091 ' International Tables Vol C Tables 4.2.6.8 and 6.1.1.4'
    H H 0.0000 0.0000 ' International Tables Vol C Tables 4.2.6.8 and 6.1.1.4'
    N N 0.0311 0.0180 ' International Tables Vol C Tables 4.2.6.8 and 6.1.1.4'
    O O 0.0492 0.0322 ' International Tables Vol C Tables 4.2.6.8 and 6.1.1.4'
_computing_data_collection
;
<i>CrystalClearSM Expert</i> (Rigaku, 2012)
;
_computing_cell_refinement
;
<i>CrystalClearSM Expert</i> (Rigaku, 2012)
;
_computing_data_reduction
;
<i>CrystalClearSM Expert</i> (Rigaku, 2012)
;
_computing_structure_solution
;
SUPERFLIP (Palatinus & Chapuis, 2007)
;
_computing_structure_refinement
;
SHELXL2014 (Sheldrick, 2015)
;
_computing_molecular_graphics
;
ORTEP-3 for Windows (Farrugia, 2012)
;
_computing_publication_material
;
WinGX (Farrugia, 2012)
;
loop_
    _atom_site_type_symbol
    _atom_site_label
    _atom_site_fract_x
    _atom_site_fract_y
    _atom_site_fract_z
    _atom_site_U_iso_or_equiv
    _atom_site_thermal_displace_type
    _atom_site_calc_flag
    _atom_site_refinement_flags
    _atom_site_occupancy
    _atom_site_disorder_assembly
    _atom_site_disorder_group
    O O1 0.46524(4) 1.06769(14) 0.61312(3) 0.0180(2) Uani d . 1.000 . .
    O O2 0.82346(4) 0.82919(15) 0.54600(3) 0.0243(3) Uani d . 1.000 . .
    N N1 0.43089(5) 0.85280(19) 0.54736(4) 0.0229(3) Uani d . 1.000 . .
    N N2 0.54448(5) 0.39845(17) 0.54907(4) 0.0212(3) Uani d . 1.000 . .
    C C1 0.47727(6) 0.88455(19) 0.58585(5) 0.0171(3) Uani d . 1.000 . .
    C C2 0.52947(6) 0.75466(19) 0.59874(5) 0.0172(3) Uani d . 1.000 . .
    C C3 0.58264(6) 0.80882(19) 0.64036(4) 0.0166(3) Uani d . 1.000 . .
    C C4 0.56459(6) 1.01315(19) 0.66861(4) 0.0166(3) Uani d . 1.000 . .
    C C5 0.60414(6) 1.0884(2) 0.71278(5) 0.0184(3) Uani d . 1.000 . .
    C C6 0.65975(6) 0.9729(2) 0.73361(5) 0.0233(4) Uani d . 1.000 . .
    C C7 0.69636(7) 1.0479(3) 0.77625(5) 0.0303(4) Uani d . 1.000 . .
    C C8 0.68002(7) 1.2444(3) 0.80039(5) 0.0301(4) Uani d . 1.000 . .
    C C9 0.62635(6) 1.3586(2) 0.78173(5) 0.0245(4) Uani d . 1.000 . .
    C C10 0.58687(6) 1.2843(2) 0.73818(5) 0.0190(3) Uani d . 1.000 . .
    C C11 0.52962(6) 1.39706(19) 0.71978(5) 0.0189(3) Uani d . 1.000 . .
    C C12 0.49085(6) 1.3200(2) 0.67886(5) 0.0181(3) Uani d . 1.000 . .
    C C13 0.50912(6) 1.12794(19) 0.65376(4) 0.0164(3) Uani d . 1.000 . .
    C C14 0.53658(5) 0.5592(2) 0.57068(4) 0.0170(3) Uani d . 1.000 . .
    C C15 0.64862(5) 0.8191(2) 0.61700(4) 0.0162(3) Uani d . 1.000 . .
    C C16 0.68716(6) 0.6343(2) 0.61775(5) 0.0192(3) Uani d . 1.000 . .
    C C17 0.74603(6) 0.6302(2) 0.59448(5) 0.0204(3) Uani d . 1.000 . .
    C C18 0.76660(6) 0.8158(2) 0.57027(5) 0.0189(3) Uani d . 1.000 . .
    C C19 0.72851(6) 1.0035(2) 0.56930(5) 0.0198(3) Uani d . 1.000 . .
    C C20 0.66979(6) 1.0046(2) 0.59208(4) 0.0180(3) Uani d . 1.000 . .
    C C21 0.85852(6) 0.6305(2) 0.53986(6) 0.0306(4) Uani d . 1.000 . .
    H H1A 0.4404(8) 0.772(3) 0.5202(7) 0.031(4) Uiso d . 1.000 . .
    H H1B 0.3976(8) 0.948(3) 0.5451(6) 0.028(4) Uiso d . 1.000 . .
    H H3 0.58470 0.68680 0.66590 0.0200 Uiso c RU 1.000 . .
    H H6 0.67180 0.84130 0.71770 0.0280 Uiso c RU 1.000 . .
    H H7 0.73310 0.96680 0.78970 0.0360 Uiso c RU 1.000 . .
    H H8 0.70620 1.29690 0.82940 0.0360 Uiso c RU 1.000 . .
    H H9 0.61530 1.49000 0.79820 0.0290 Uiso c RU 1.000 . .
    H H11 0.51810 1.52820 0.73620 0.0230 Uiso c RU 1.000 . .
    H H12 0.45200 1.39460 0.66740 0.0220 Uiso c RU 1.000 . .
    H H16 0.67320 0.50720 0.63450 0.0230 Uiso c RU 1.000 . .
    H H17 0.77170 0.50160 0.59520 0.0250 Uiso c RU 1.000 . .
    H H19 0.74290 1.13120 0.55290 0.0240 Uiso c RU 1.000 . .
    H H20 0.64380 1.13240 0.59070 0.0220 Uiso c RU 1.000 . .
    H H21A 0.83040 0.52570 0.52050 0.0460 Uiso c RU 1.000 . .
    H H21B 0.87210 0.57030 0.57390 0.0460 Uiso c RU 1.000 . .
    H H21C 0.89700 0.65970 0.52100 0.0460 Uiso c RU 1.000 . .
loop_
    _atom_site_aniso_label
    _atom_site_aniso_U_11
    _atom_site_aniso_U_22
    _atom_site_aniso_U_33
    _atom_site_aniso_U_12
    _atom_site_aniso_U_13
    _atom_site_aniso_U_23
    O1 0.0168(4) 0.0180(4) 0.0191(4) 0.0025(3) 0.0012(3) -0.0031(3)
    O2 0.0162(4) 0.0278(5) 0.0297(5) -0.0001(4) 0.0079(4) -0.0048(4)
    N1 0.0184(5) 0.0256(6) 0.0243(6) 0.0045(4) -0.0010(4) -0.0081(5)
    N2 0.0229(5) 0.0203(6) 0.0204(5) 0.0018(4) 0.0015(4) -0.0013(4)
    C1 0.0171(6) 0.0171(6) 0.0176(6) -0.0016(4) 0.0052(4) -0.0018(4)
    C2 0.0169(6) 0.0171(6) 0.0179(6) -0.0010(5) 0.0039(4) -0.0010(5)
    C3 0.0166(6) 0.0169(6) 0.0163(6) -0.0003(4) 0.0023(4) 0.0006(5)
    C4 0.0167(6) 0.0177(6) 0.0159(6) -0.0012(5) 0.0055(4) 0.0013(5)
    C5 0.0188(6) 0.0204(6) 0.0165(6) -0.0013(5) 0.0049(5) 0.0009(5)
    C6 0.0238(6) 0.0262(7) 0.0199(6) 0.0044(5) 0.0010(5) -0.0027(5)
    C7 0.0255(7) 0.0398(8) 0.0248(7) 0.0073(6) -0.0039(5) -0.0037(6)
    C8 0.0283(7) 0.0398(8) 0.0213(6) -0.0005(6) -0.0041(5) -0.0086(6)
    C9 0.0268(7) 0.0261(7) 0.0210(6) -0.0020(5) 0.0045(5) -0.0057(5)
    C10 0.0209(6) 0.0199(6) 0.0170(6) -0.0026(5) 0.0063(5) -0.0003(5)
    C11 0.0231(6) 0.0164(6) 0.0180(6) -0.0017(5) 0.0078(5) -0.0003(5)
    C12 0.0183(6) 0.0179(6) 0.0188(6) 0.0010(5) 0.0062(5) 0.0025(5)
    C13 0.0170(6) 0.0183(6) 0.0143(5) -0.0022(4) 0.0038(4) 0.0015(4)
    C14 0.0156(6) 0.0197(6) 0.0160(6) -0.0003(4) 0.0024(4) 0.0019(5)
    C15 0.0149(6) 0.0189(6) 0.0146(5) -0.0004(4) -0.0001(4) -0.0024(4)
    C16 0.0199(6) 0.0165(6) 0.0213(6) 0.0000(5) 0.0015(5) 0.0007(5)
    C17 0.0178(6) 0.0194(6) 0.0240(6) 0.0046(5) 0.0008(5) -0.0031(5)
    C18 0.0139(5) 0.0257(6) 0.0172(6) -0.0013(5) 0.0019(4) -0.0053(5)
    C19 0.0213(6) 0.0181(6) 0.0203(6) -0.0025(5) 0.0031(5) 0.0001(5)
    C20 0.0185(6) 0.0163(6) 0.0192(6) 0.0022(4) 0.0016(4) -0.0016(5)
    C21 0.0197(6) 0.0321(8) 0.0410(8) 0.0025(5) 0.0089(6) -0.0137(6)
_geom_special_details
;
Bond distances, angles <i>etc</i>. have been calculated using the rounded
fractional coordinates. All su's are estimated from the variances of the
(full) variance-covariance matrix. The cell e.s.d.'s are taken into account in
the estimation of distances, angles and torsion angles
;
loop_
    _geom_bond_atom_site_label_1
    _geom_bond_atom_site_label_2
    _geom_bond_site_symmetry_1
    _geom_bond_site_symmetry_2
    _geom_bond_distance
    _geom_bond_publ_flag
    O1 C1 . . 1.3625(15) no
    O1 C13 . . 1.3871(14) no
    O2 C18 . . 1.3740(15) no
    O2 C21 . . 1.4338(15) no
    N1 C1 . . 1.3438(16) no
    N2 C14 . . 1.1538(16) no
    C1 C2 . . 1.3607(17) no
    N1 H1B . . 0.900(17) no
    N1 H1A . . 0.896(18) no
    C2 C14 . . 1.4184(17) no
    C2 C3 . . 1.5166(17) no
    C3 C4 . . 1.5149(16) no
    C3 C15 . . 1.5311(16) no
    C4 C13 . . 1.3733(17) no
    C4 C5 . . 1.4326(17) no
    C5 C10 . . 1.4307(18) no
    C5 C6 . . 1.4197(18) no
    C6 C7 . . 1.3716(19) no
    C7 C8 . . 1.413(2) no
    C8 C9 . . 1.367(2) no
    C9 C10 . . 1.4178(18) no
    C10 C11 . . 1.4194(18) no
    C11 C12 . . 1.3650(18) no
    C12 C13 . . 1.4132(17) no
    C15 C20 . . 1.3970(17) no
    C15 C16 . . 1.3851(17) no
    C16 C17 . . 1.3955(18) no
    C17 C18 . . 1.3843(18) no
    C18 C19 . . 1.3944(17) no
    C19 C20 . . 1.3862(17) no
    C3 H3 . . 1.0000 no
    C6 H6 . . 0.9500 no
    C7 H7 . . 0.9500 no
    C8 H8 . . 0.9500 no
    C9 H9 . . 0.9500 no
    C11 H11 . . 0.9500 no
    C12 H12 . . 0.9500 no
    C16 H16 . . 0.9500 no
    C17 H17 . . 0.9500 no
    C19 H19 . . 0.9500 no
    C20 H20 . . 0.9500 no
    C21 H21A . . 0.9800 no
    C21 H21B . . 0.9800 no
    C21 H21C . . 0.9800 no
loop_
    _geom_angle_atom_site_label_1
    _geom_angle_atom_site_label_2
    _geom_angle_atom_site_label_3
    _geom_angle_site_symmetry_1
    _geom_angle_site_symmetry_2
    _geom_angle_site_symmetry_3
    _geom_angle
    _geom_angle_publ_flag
    C1 O1 C13 . . . 118.84(9) no
    C18 O2 C21 . . . 117.01(10) no
    O1 C1 N1 . . . 111.07(10) no
    O1 C1 C2 . . . 121.89(11) no
    N1 C1 C2 . . . 127.02(12) no
    H1A N1 H1B . . . 121.3(15) no
    C1 N1 H1A . . . 118.7(11) no
    C1 N1 H1B . . . 116.7(11) no
    C1 C2 C3 . . . 124.15(11) no
    C1 C2 C14 . . . 118.75(11) no
    C3 C2 C14 . . . 117.06(10) no
    C2 C3 C4 . . . 109.67(10) no
    C4 C3 C15 . . . 114.55(10) no
    C2 C3 C15 . . . 109.98(9) no
    C5 C4 C13 . . . 118.03(10) no
    C3 C4 C5 . . . 120.65(10) no
    C3 C4 C13 . . . 121.29(10) no
    C4 C5 C6 . . . 122.51(11) no
    C4 C5 C10 . . . 119.65(11) no
    C6 C5 C10 . . . 117.83(11) no
    C5 C6 C7 . . . 121.22(12) no
    C6 C7 C8 . . . 120.70(13) no
    C7 C8 C9 . . . 119.67(13) no
    C8 C9 C10 . . . 121.15(12) no
    C5 C10 C9 . . . 119.42(11) no
    C5 C10 C11 . . . 119.01(11) no
    C9 C10 C11 . . . 121.56(11) no
    C10 C11 C12 . . . 121.01(11) no
    C11 C12 C13 . . . 119.23(11) no
    C4 C13 C12 . . . 123.00(11) no
    O1 C13 C12 . . . 113.14(10) no
    O1 C13 C4 . . . 123.86(10) no
    N2 C14 C2 . . . 177.37(12) no
    C3 C15 C16 . . . 119.06(10) no
    C3 C15 C20 . . . 122.33(10) no
    C16 C15 C20 . . . 118.49(10) no
    C15 C16 C17 . . . 121.65(11) no
    C16 C17 C18 . . . 119.19(11) no
    O2 C18 C19 . . . 116.12(11) no
    O2 C18 C17 . . . 123.96(11) no
    C17 C18 C19 . . . 119.92(12) no
    C18 C19 C20 . . . 120.29(11) no
    C15 C20 C19 . . . 120.45(11) no
    C2 C3 H3 . . . 107.00 no
    C4 C3 H3 . . . 107.00 no
    C15 C3 H3 . . . 107.00 no
    C5 C6 H6 . . . 119.00 no
    C7 C6 H6 . . . 119.00 no
    C6 C7 H7 . . . 120.00 no
    C8 C7 H7 . . . 120.00 no
    C7 C8 H8 . . . 120.00 no
    C9 C8 H8 . . . 120.00 no
    C8 C9 H9 . . . 119.00 no
    C10 C9 H9 . . . 119.00 no
    C10 C11 H11 . . . 119.00 no
    C12 C11 H11 . . . 119.00 no
    C11 C12 H12 . . . 120.00 no
    C13 C12 H12 . . . 120.00 no
    C15 C16 H16 . . . 119.00 no
    C17 C16 H16 . . . 119.00 no
    C16 C17 H17 . . . 120.00 no
    C18 C17 H17 . . . 120.00 no
    C18 C19 H19 . . . 120.00 no
    C20 C19 H19 . . . 120.00 no
    C15 C20 H20 . . . 120.00 no
    C19 C20 H20 . . . 120.00 no
    O2 C21 H21A . . . 109.00 no
    O2 C21 H21B . . . 109.00 no
    O2 C21 H21C . . . 109.00 no
    H21A C21 H21B . . . 109.00 no
    H21A C21 H21C . . . 109.00 no
    H21B C21 H21C . . . 109.00 no
loop_
    _geom_torsion_atom_site_label_1
    _geom_torsion_atom_site_label_2
    _geom_torsion_atom_site_label_3
    _geom_torsion_atom_site_label_4
    _geom_torsion_site_symmetry_1
    _geom_torsion_site_symmetry_2
    _geom_torsion_site_symmetry_3
    _geom_torsion_site_symmetry_4
    _geom_torsion
    _geom_torsion_publ_flag
    C13 O1 C1 N1 . . . . -178.67(10) no
    C13 O1 C1 C2 . . . . 2.86(17) no
    C1 O1 C13 C4 . . . . -0.19(16) no
    C1 O1 C13 C12 . . . . -179.81(10) no
    C21 O2 C18 C17 . . . . 8.50(17) no
    C21 O2 C18 C19 . . . . -171.07(11) no
    O1 C1 C2 C3 . . . . -6.34(19) no
    O1 C1 C2 C14 . . . . 175.95(11) no
    N1 C1 C2 C3 . . . . 175.45(12) no
    N1 C1 C2 C14 . . . . -2.3(2) no
    C1 C2 C3 C4 . . . . 6.28(16) no
    C1 C2 C3 C15 . . . . -120.55(13) no
    C14 C2 C3 C4 . . . . -175.97(10) no
    C14 C2 C3 C15 . . . . 57.20(14) no
    C2 C3 C4 C5 . . . . 174.52(11) no
    C2 C3 C4 C13 . . . . -3.53(15) no
    C15 C3 C4 C5 . . . . -61.27(14) no
    C15 C3 C4 C13 . . . . 120.68(12) no
    C2 C3 C15 C16 . . . . -93.24(12) no
    C2 C3 C15 C20 . . . . 82.78(13) no
    C4 C3 C15 C16 . . . . 142.72(11) no
    C4 C3 C15 C20 . . . . -41.26(14) no
    C3 C4 C5 C6 . . . . -2.87(18) no
    C3 C4 C5 C10 . . . . 178.69(11) no
    C13 C4 C5 C6 . . . . 175.25(12) no
    C13 C4 C5 C10 . . . . -3.20(17) no
    C3 C4 C13 O1 . . . . 0.88(17) no
    C3 C4 C13 C12 . . . . -179.53(11) no
    C5 C4 C13 O1 . . . . -177.22(10) no
    C5 C4 C13 C12 . . . . 2.37(18) no
    C4 C5 C6 C7 . . . . -179.38(13) no
    C10 C5 C6 C7 . . . . -0.91(19) no
    C4 C5 C10 C9 . . . . -179.71(11) no
    C4 C5 C10 C11 . . . . 1.72(18) no
    C6 C5 C10 C9 . . . . 1.78(18) no
    C6 C5 C10 C11 . . . . -176.80(12) no
    C5 C6 C7 C8 . . . . -0.7(2) no
    C6 C7 C8 C9 . . . . 1.4(2) no
    C7 C8 C9 C10 . . . . -0.5(2) no
    C8 C9 C10 C5 . . . . -1.10(19) no
    C8 C9 C10 C11 . . . . 177.44(13) no
    C5 C10 C11 C12 . . . . 0.73(19) no
    C9 C10 C11 C12 . . . . -177.82(12) no
    C10 C11 C12 C13 . . . . -1.63(19) no
    C11 C12 C13 O1 . . . . 179.67(11) no
    C11 C12 C13 C4 . . . . 0.03(19) no
    C3 C15 C16 C17 . . . . 176.32(11) no
    C20 C15 C16 C17 . . . . 0.14(18) no
    C3 C15 C20 C19 . . . . -176.89(10) no
    C16 C15 C20 C19 . . . . -0.85(17) no
    C15 C16 C17 C18 . . . . 0.34(19) no
    C16 C17 C18 O2 . . . . -179.67(11) no
    C16 C17 C18 C19 . . . . -0.12(19) no
    O2 C18 C19 C20 . . . . 179.00(11) no
    C17 C18 C19 C20 . . . . -0.59(19) no
    C18 C19 C20 C15 . . . . 1.08(18) no
loop_
    _geom_hbond_atom_site_label_D
    _geom_hbond_atom_site_label_H
    _geom_hbond_atom_site_label_A
    _geom_hbond_site_symmetry_A
    _geom_hbond_distance_DH
    _geom_hbond_distance_HA
    _geom_hbond_distance_DA
    _geom_hbond_angle_DHA
    _geom_hbond_publ_flag
    N1 H1A N2 3_666 0.896(18) 2.125(18) 3.0174(15) 173.8(16) yes
    N1 H1B O2 4_475 0.900(17) 2.053(17) 2.9509(14) 175.5(14) yes
    C11 H11 Cg2 6_656 0.95 2.56 3.3913(14) 147 yes
_iucr_refine_instructions_details
;
TITL  SA-26
CELL  1.54187  20.6017   6.1461  25.9689   90.000   94.332   90.000
ZERR     8.00   0.0014   0.0004   0.0016    0.000    0.004    0.000
LATT   2
SYMM  1/2 - X,   Y, - Z
SFAC  C    H    N    O
UNIT  168 128 16 16
MERG   2
EQIV $1 -x+1, -y+1, -z+1
HTAB N1 N2_$1
EQIV $2 x-1/2, -y+2, z
HTAB N1 O2_$2
FMAP   2   53   53
PLAN    5
SIZE     0.130   0.230   0.380
ACTA
BOND $H
CONF
L.S.  13
TEMP  -173.00
WGHT    0.075200    2.385100
EXTI    0.001381
FVAR       3.57707
O1    4    0.465238    1.067688    0.613121    11.00000    0.01683    0.01802 =
         0.01914   -0.00306    0.00119    0.00245
O2    4    0.823456    0.829195    0.546003    11.00000    0.01617    0.02784 =
         0.02970   -0.00483    0.00789   -0.00012
N1    3    0.430891    0.852798    0.547361    11.00000    0.01839    0.02561 =
         0.02432   -0.00806   -0.00097    0.00448
N2    3    0.544475    0.398450    0.549070    11.00000    0.02286    0.02032 =
         0.02039   -0.00127    0.00155    0.00176
C1    1    0.477266    0.884555    0.585853    11.00000    0.01709    0.01709 =
         0.01764   -0.00185    0.00518   -0.00160
C2    1    0.529467    0.754657    0.598735    11.00000    0.01686    0.01714 =
         0.01786   -0.00103    0.00394   -0.00102
C3    1    0.582642    0.808819    0.640357    11.00000    0.01662    0.01693 =
         0.01633    0.00058    0.00233   -0.00026
AFIX  13
H3    2    0.584670    0.686805    0.665902    11.00000   -1.20000
AFIX   0
C4    1    0.564595    1.013146    0.668606    11.00000    0.01673    0.01772 =
         0.01591    0.00129    0.00547   -0.00124
C5    1    0.604136    1.088382    0.712781    11.00000    0.01881    0.02038 =
         0.01654    0.00085    0.00492   -0.00128
C6    1    0.659753    0.972944    0.733614    11.00000    0.02376    0.02623 =
         0.01992   -0.00270    0.00095    0.00443
AFIX  43
H6    2    0.671841    0.841303    0.717720    11.00000   -1.20000
AFIX   0
C7    1    0.696358    1.047880    0.776248    11.00000    0.02551    0.03983 =
         0.02478   -0.00366   -0.00388    0.00730
AFIX  43
H7    2    0.733080    0.966835    0.789696    11.00000   -1.20000
AFIX   0
C8    1    0.680021    1.244432    0.800387    11.00000    0.02827    0.03983 =
         0.02129   -0.00862   -0.00414   -0.00054
AFIX  43
H8    2    0.706202    1.296944    0.829432    11.00000   -1.20000
AFIX   0
C9    1    0.626348    1.358596    0.781725    11.00000    0.02677    0.02608 =
         0.02099   -0.00573    0.00449   -0.00205
AFIX  43
H9    2    0.615312    1.490031    0.798222    11.00000   -1.20000
AFIX   0
C10   1    0.586871    1.284260    0.738184    11.00000    0.02085    0.01986 =
         0.01705   -0.00030    0.00634   -0.00257
C11   1    0.529616    1.397058    0.719777    11.00000    0.02306    0.01642 =
         0.01804   -0.00030    0.00779   -0.00166
AFIX  43
H11   2    0.518106    1.528178    0.736186    11.00000   -1.20000
AFIX   0
C12   1    0.490851    1.319963    0.678857    11.00000    0.01831    0.01789 =
         0.01881    0.00249    0.00625    0.00103
AFIX  43
H12   2    0.452036    1.394568    0.667383    11.00000   -1.20000
AFIX   0
C13   1    0.509119    1.127936    0.653763    11.00000    0.01701    0.01833 =
         0.01433    0.00150    0.00377   -0.00225
C14   1    0.536575    0.559196    0.570679    11.00000    0.01564    0.01972 =
         0.01598    0.00187    0.00244   -0.00026
C15   1    0.648618    0.819083    0.616997    11.00000    0.01488    0.01894 =
         0.01457   -0.00235   -0.00015   -0.00043
C16   1    0.687158    0.634315    0.617749    11.00000    0.01993    0.01653 =
         0.02127    0.00074    0.00147   -0.00002
AFIX  43
H16   2    0.673162    0.507183    0.634527    11.00000   -1.20000
AFIX   0
C17   1    0.746033    0.630154    0.594484    11.00000    0.01777    0.01938 =
         0.02405   -0.00307    0.00080    0.00461
AFIX  43
H17   2    0.771676    0.501565    0.595250    11.00000   -1.20000
AFIX   0
C18   1    0.766601    0.815795    0.570271    11.00000    0.01391    0.02572 =
         0.01722   -0.00534    0.00187   -0.00135
C19   1    0.728506    1.003518    0.569297    11.00000    0.02125    0.01806 =
         0.02029    0.00012    0.00308   -0.00245
AFIX  43
H19   2    0.742860    1.131196    0.552946    11.00000   -1.20000
AFIX   0
C20   1    0.669788    1.004649    0.592081    11.00000    0.01851    0.01628 =
         0.01921   -0.00164    0.00162    0.00221
AFIX  43
H20   2    0.643770    1.132432    0.590746    11.00000   -1.20000
AFIX   0
C21   1    0.858515    0.630534    0.539863    11.00000    0.01970    0.03213 =
         0.04101   -0.01370    0.00887    0.00249
AFIX 137
H21A  2    0.830368    0.525739    0.520478    11.00000   -1.50000
H21B  2    0.872125    0.570337    0.573923    11.00000   -1.50000
H21C  2    0.897019    0.659728    0.520988    11.00000   -1.50000
AFIX   0
H1A   2    0.440433    0.772194    0.520192    11.00000    0.03070
H1B   2    0.397564    0.948077    0.545142    11.00000    0.02821
HKLF 4
REM   SA-26
REM R1 =  0.0409 for    2832 Fo > 4sig(Fo)  and  0.0416 for all    2914 data
REM    236 parameters refined using      0 restraints
END
WGHT      0.0752      2.3850
REM Highest difference peak  0.312,  deepest hole -0.226,  1-sigma level  0.053
Q1    1   0.6165  0.8197  0.6237  11.00000  0.05    0.31
Q2    1   0.7154  1.0183  0.6007  11.00000  0.05    0.27
Q3    1   0.5457  0.7556  0.6178  11.00000  0.05    0.22
Q4    1   0.7170  0.6485  0.6080  11.00000  0.05    0.22
Q5    1   0.6629  0.9187  0.6123  11.00000  0.05    0.21
;
