# Supplementary material for: Crystal structure of 3-amino-1-(4-meth­oxy­phen­yl)-1H-benzo[f]chromene-2-carbo­nitrile
Source: Acta Crystallogr E Crystallogr Commun. 2015 Jun 13;71(Pt 7):o468–9. doi: 10.1107/S2056989015011020 (PMC4518947; doi:10.1107/S2056989015011020)
Supplement: Supplementary file 2 [file e-71-0o468-Isup2.hkl]

#
# h,k,l, Fc-squared, Fo-squared, sigma(Fo-squared), status flag
#
data_I
_shelx_title '  SA-26'
_shelx_refln_list_code          4
_shelx_F_calc_maximum      217.43
_exptl_crystal_F_000      1376.00
_reflns_d_resolution_high  0.8301

loop_
 _space_group_symop_operation_xyz
 'x, y, z'
 '-x+1/2, y, -z'
 'x+1/2, y+1/2, z+1/2'
 '-x+1, y+1/2, -z+1/2'
 '-x, -y, -z'
 'x-1/2, -y, z'
 '-x+1/2, -y+1/2, -z+1/2'
 'x, -y+1/2, z+1/2'

_cell_length_a    20.6017
_cell_length_b     6.1461
_cell_length_c    25.9689
_cell_angle_alpha  90.000
_cell_angle_beta   94.332
_cell_angle_gamma  90.000

_shelx_F_squared_multiplier     1.000

loop_
 _refln_index_h
 _refln_index_k
 _refln_index_l
 _refln_F_squared_calc
 _refln_F_squared_meas
 _refln_F_squared_sigma
 _refln_observed_status
   4   0   0       9981.13       9145.38       140.64 o
   6   0   0      13066.77      13170.07       143.40 o
   8   0   0       3467.94       3567.54        39.48 o
  10   0   0       5501.84       5281.99        80.44 o
  12   0   0       2347.59       2693.76        32.90 o
  14   0   0       6544.53       7257.44       209.00 o
  16   0   0        420.70        444.76        22.95 o
  18   0   0       2068.90       1975.26        16.45 o
  20   0   0       1745.67       1824.27        38.85 o
  22   0   0        219.49        204.80         6.95 o
  24   0   0        134.17        156.55         4.14 o
   3   1   0      11456.91      12105.84        91.90 o
   5   1   0       1271.82       1085.28        26.57 o
   7   1   0        951.11        983.01        17.53 o
   9   1   0       4732.72       5041.52       204.63 o
  11   1   0       1598.63       1522.20        10.05 o
  13   1   0       1321.19       1392.69         7.73 o
  15   1   0         53.70         43.66         1.12 o
  17   1   0          1.21          3.80         0.72 o
  19   1   0        717.43        718.91        21.63 o
  21   1   0        236.42        241.54         5.99 o
  23   1   0         20.02         13.24         1.49 o
   0   2   0       1186.41        951.56        45.46 o
   2   2   0         42.19         60.54         2.69 o
   4   2   0       1201.49       1197.92        75.97 o
   6   2   0        134.69        168.47         6.16 o
   8   2   0        304.91        413.84         5.95 o
  10   2   0       2487.15       2529.24        40.47 o
  12   2   0       3399.93       3541.85        42.50 o
  14   2   0        657.35        671.62        10.82 o
  16   2   0        437.19        496.07         6.42 o
  18   2   0       1292.60       1263.82        19.11 o
  20   2   0        117.53         85.33         1.75 o
  22   2   0        609.43        687.50        11.64 o
   1   3   0         26.41         18.16         0.66 o
   3   3   0       2669.93       2681.91        25.20 o
   5   3   0       1906.95       2119.23        27.15 o
   7   3   0         15.87          7.78         0.72 o
   9   3   0        157.17        191.11         3.54 o
  11   3   0       2153.77       2212.04        37.96 o
  13   3   0          0.03          1.51         0.95 o
  15   3   0        471.01        478.96        10.35 o
  17   3   0         44.96         35.57         1.34 o
  19   3   0        796.50        865.69        19.43 o
  21   3   0        638.40        602.53        13.13 o
   0   4   0       3322.75       3527.77        17.70 o
   2   4   0       2390.61       2588.44        38.81 o
   4   4   0        430.60        500.87         7.69 o
   6   4   0        131.95        117.34         3.92 o
   8   4   0       2608.08       3072.77        54.82 o
  10   4   0         17.95         17.19         1.03 o
  12   4   0        521.85        576.52         6.86 o
  14   4   0         44.42         54.08         2.08 o
  16   4   0        941.28        973.43        17.06 o
  18   4   0        957.49        976.61         6.42 o
  20   4   0        426.38        514.14        14.97 o
   1   5   0       2216.10       2500.63        14.52 o
   3   5   0       2588.77       2849.25         9.91 o
   5   5   0       2105.28       2123.30        51.50 o
   7   5   0        629.74        707.36        11.21 o
   9   5   0       3423.31       3411.42        28.48 o
  11   5   0        998.76        947.68         9.21 o
  13   5   0        172.63        175.87         3.38 o
  15   5   0        440.49        376.84         3.87 o
  17   5   0        355.29        406.95         9.48 o
   0   6   0        922.99        942.90        13.65 o
   2   6   0       3109.66       3328.16        33.83 o
   4   6   0        493.72        530.22         5.97 o
   6   6   0          1.72          2.02         0.98 o
   8   6   0          1.15          3.21         0.79 o
  10   6   0         58.66         47.22         1.87 o
  12   6   0       3522.23       3318.54        42.08 o
   1   7   0        580.98        610.08        14.58 o
   3   7   0        585.65        653.52        12.61 o
   5   7   0         28.27         21.33         0.89 o
   7   7   0        537.05        531.47        35.00 o
 -24   1   1         61.75         67.97         2.16 o
 -22   1   1        600.78        644.86         6.96 o
 -20   1   1          3.35          2.60         0.92 o
 -18   1   1        822.12        793.76         6.92 o
 -16   1   1          7.74         12.33         1.40 o
 -14   1   1       1130.88       1136.10        19.84 o
 -12   1   1        105.85        104.02         5.14 o
 -10   1   1       3040.93       2971.79        18.15 o
  -8   1   1       4347.73       4239.49       264.47 o
  -6   1   1       2406.02       2209.55        24.18 o
  -4   1   1       8790.71       8987.54       108.77 o
  -2   1   1       5180.22       5136.88        50.24 o
   0   1   1      12263.88      12091.02        83.99 o
   2   1   1       3992.79       4166.13        69.04 o
   4   1   1       9944.55       9786.48       191.98 o
   6   1   1       1707.91       1621.99        49.59 o
   8   1   1       1314.74       1225.77        22.70 o
  10   1   1       5887.21       6076.48        39.10 o
  12   1   1       6775.51       5923.86       275.10 o
  14   1   1         42.73         34.12         2.16 o
  16   1   1        464.70        448.79        10.03 o
  18   1   1        756.68        782.87        13.95 o
  20   1   1       8154.62       8093.38        95.74 o
  22   1   1       2603.73       2743.90        16.82 o
  24   1   1        703.61        750.62        11.09 o
 -23   2   1        196.76        178.95         2.91 o
 -21   2   1        102.55         74.58         1.72 o
 -19   2   1          0.78          1.94         1.26 o
 -17   2   1        750.83        696.71        11.11 o
 -15   2   1       1076.21        964.44        14.21 o
 -13   2   1        828.96        834.20         7.04 o
 -11   2   1        717.64        629.84        10.91 o
  -9   2   1          4.37          4.53         0.81 o
  -7   2   1         13.99         13.23         1.96 o
  -3   2   1       1941.89       1899.74        21.12 o
  -1   2   1       6940.25       6372.04        42.49 o
   1   2   1        597.16        621.29        14.66 o
   3   2   1          0.25         16.36         2.24 o
   5   2   1       3814.94       3374.99        39.67 o
   7   2   1       7679.45       7825.35        26.99 o
   9   2   1        862.86        766.87        26.52 o
  11   2   1       1401.45       1570.91        19.00 o
  13   2   1       1039.04       1113.71         7.11 o
  15   2   1          0.50          0.23         1.06 o
  17   2   1       6914.00       6934.40        87.25 o
  19   2   1        441.88        413.47         8.54 o
  21   2   1       3069.13       3374.18        32.84 o
  23   2   1         29.43         26.66         1.41 o
 -22   3   1         49.15         53.95         1.86 o
 -20   3   1        196.08        209.82         3.60 o
 -18   3   1        874.45        917.86        19.46 o
 -16   3   1        638.74        711.91        10.27 o
 -14   3   1        530.83        576.31         6.20 o
 -12   3   1       1200.51       1313.23        11.99 o
 -10   3   1       1298.09       1268.24        20.83 o
  -8   3   1          0.03          3.00         0.93 o
  -6   3   1        662.94        685.46         8.05 o
  -4   3   1        563.91        525.33         8.68 o
  -2   3   1       1779.65       1746.00        19.65 o
   0   3   1        685.48        747.29        14.09 o
   2   3   1       6673.24       6942.83        53.49 o
   4   3   1       2423.07       2657.65        23.13 o
   6   3   1       1382.91       1504.26         9.06 o
   8   3   1       1519.50       1422.49        17.64 o
  10   3   1        302.97        298.05         4.10 o
  12   3   1         10.45          7.34         0.64 o
  14   3   1          2.47          4.94         1.47 o
  16   3   1       1015.62        901.17        16.94 o
  18   3   1        249.44        269.12         8.50 o
  20   3   1        498.44        457.72        10.59 o
  22   3   1        297.54        304.79         7.36 o
 -19   4   1         30.22         28.50         1.98 o
 -17   4   1        232.55        244.65        10.21 o
 -15   4   1         56.92         62.05         1.56 o
 -13   4   1        413.20        393.20         4.50 o
 -11   4   1       1034.71        962.76         7.33 o
  -9   4   1        577.86        589.22        10.35 o
  -7   4   1         18.14         19.81         0.98 o
  -5   4   1         54.14         37.74         1.64 o
  -3   4   1        847.03        863.56         6.29 o
  -1   4   1        810.20       1063.52        13.99 o
   1   4   1      10382.54      10968.43       303.97 o
   3   4   1          6.86          5.58         1.49 o
   5   4   1       2088.86       2237.73        24.50 o
   7   4   1        361.47        316.69         5.39 o
   9   4   1         65.72         71.01         1.44 o
  11   4   1          9.40          4.86         0.65 o
  13   4   1        343.64        354.82         5.47 o
  15   4   1        357.61        433.77        11.17 o
  17   4   1       1006.45       1022.51        16.74 o
  19   4   1         19.26         22.46         1.94 o
 -18   5   1        219.27        279.03         6.00 o
 -16   5   1          8.94         19.82         1.68 o
 -14   5   1          7.73          8.89         1.32 o
 -12   5   1         19.36         13.95         0.89 o
 -10   5   1       1043.56        952.08        22.68 o
  -8   5   1        675.65        640.98        10.27 o
  -6   5   1        741.72        769.77        22.20 o
  -4   5   1          2.77          6.73         0.93 o
  -2   5   1        187.14        217.62         3.28 o
   0   5   1       4163.85       4498.87        15.39 o
   2   5   1       4634.36       5146.11        48.75 o
   4   5   1        156.82        167.91         1.94 o
   6   5   1       2621.16       2868.79        17.50 o
   8   5   1       4851.48       5433.79        90.84 o
  10   5   1       2014.79       2005.38        15.75 o
  12   5   1        334.66        273.73         8.35 o
  14   5   1        209.64        203.02         5.54 o
  16   5   1         44.01         50.53         5.26 o
  18   5   1         14.62         30.80         1.94 o
 -13   6   1        453.87        481.72         6.04 o
 -11   6   1       1895.12       1955.00        29.53 o
  -9   6   1          0.22          1.94         0.86 o
  -7   6   1         92.86        118.39         2.61 o
  -5   6   1         72.21         80.68         1.81 o
  -3   6   1         76.25         61.64         1.14 o
  -1   6   1       1162.18       1231.21        12.06 o
   1   6   1       1038.93       1083.72        14.01 o
   3   6   1        138.87        132.66         2.36 o
   5   6   1         48.65         51.98         2.02 o
   7   6   1          0.63          3.95         0.99 o
   9   6   1        334.65        325.14         8.06 o
  11   6   1        753.24        867.89        14.36 o
  13   6   1       2410.57       2251.00        33.52 o
  -8   7   1          2.19          2.39         1.24 o
  -6   7   1        404.30        458.44         7.88 o
  -4   7   1        324.10        341.05         8.39 o
  -2   7   1        103.13        107.69         1.56 o
   0   7   1        168.87        168.71         4.69 o
   2   7   1         74.37         77.56         3.21 o
   4   7   1         93.35         97.23         2.45 o
   6   7   1        214.45        204.90        13.47 o
 -24   0   2        381.88        417.29         4.76 o
 -22   0   2        640.66        619.80        12.25 o
 -20   0   2        719.74        734.32        16.02 o
 -18   0   2        549.50        578.95        25.92 o
 -16   0   2         76.16         85.11         3.02 o
 -14   0   2         58.22         56.17         1.88 o
 -12   0   2       1535.60       1578.08        23.36 o
 -10   0   2      30177.83      30223.79        96.28 o
  -8   0   2        322.07        232.35        10.47 o
  -6   0   2        189.11        108.83         7.25 o
  -2   0   2       2671.82       2619.99        23.39 o
   0   0   2        123.62        113.69         7.45 o
   4   0   2       3403.18       3095.44       152.27 o
   6   0   2       2576.68       2752.65        61.67 o
   8   0   2        874.60       1034.63        20.52 o
  10   0   2       7438.35       7647.18        35.26 o
  12   0   2          3.97          1.12         1.43 o
  14   0   2       2253.34       2363.06        23.37 o
  16   0   2          1.97          2.92         1.94 o
  18   0   2        796.58        896.28         5.98 o
  20   0   2        272.71        259.81        11.90 o
  22   0   2        159.72        160.32         7.86 o
  24   0   2          4.13          7.10         1.12 o
 -23   1   2        696.68        797.08        16.39 o
 -21   1   2        312.39        298.17         4.27 o
 -19   1   2        246.87        240.45         5.83 o
 -17   1   2       1832.88       1904.45        32.35 o
 -15   1   2        838.04        804.71         9.63 o
 -13   1   2       2668.20       3104.11        41.47 o
 -11   1   2        203.47        249.75        10.24 o
  -9   1   2       2439.20       2485.72        22.11 o
  -7   1   2       1302.71       1176.76        32.62 o
  -5   1   2       1189.17       1167.37        31.23 o
  -3   1   2       3913.86       4469.54        89.99 o
  -1   1   2      15689.10      17149.46       313.50 o
   1   1   2      39401.09      46514.21       202.42 o
   3   1   2       5585.89       5451.02        69.78 o
   5   1   2      10969.02      10436.16       428.29 o
   7   1   2       1714.38       1440.83        23.63 o
   9   1   2       1680.44       1611.14        82.06 o
  11   1   2       1441.71       1370.28        39.71 o
  13   1   2       1201.86       1239.27        13.88 o
  15   1   2         78.52         92.06         3.95 o
  17   1   2       1109.37       1192.56        23.81 o
  19   1   2       2015.44       2129.94        38.16 o
  21   1   2       2313.96       2545.25        14.27 o
  23   1   2        109.71        112.97         3.27 o
 -22   2   2       1655.51       1841.37        17.34 o
 -20   2   2        285.94        312.18         3.35 o
 -18   2   2       1405.33       1479.14        18.04 o
 -16   2   2       3233.72       3282.59        34.25 o
 -14   2   2          0.00          4.92         1.35 o
 -12   2   2        446.20        442.72         7.15 o
 -10   2   2        408.05        385.57        10.38 o
  -8   2   2          0.59          1.86         0.27 o
  -6   2   2        149.34        225.04        10.31 o
  -4   2   2       2638.97       2703.41       121.65 o
  -2   2   2       2759.54       2922.12        36.77 o
   0   2   2        145.76        144.22         4.16 o
   2   2   2         27.13         28.12         2.50 o
   4   2   2       5985.98       6122.32        56.33 o
   6   2   2       1813.49       1823.38        20.06 o
   8   2   2        614.04        693.58         5.60 o
  10   2   2       2477.13       2485.03        35.00 o
  12   2   2        724.03        764.14        10.84 o
  14   2   2         52.46         42.70         1.55 o
  16   2   2       1221.90       1132.37        19.45 o
  18   2   2       2058.32       2304.69        21.24 o
  20   2   2       1215.38       1189.82        20.32 o
  22   2   2        578.52        623.70        14.18 o
 -21   3   2        134.98        142.08         5.18 o
 -19   3   2         59.11         51.48         1.70 o
 -17   3   2        140.83        114.88         2.94 o
 -15   3   2        542.73        506.39        11.61 o
 -13   3   2        505.31        483.44         8.44 o
 -11   3   2        471.91        466.82         9.71 o
  -9   3   2         20.96         25.61         0.90 o
  -7   3   2         41.08         24.97         0.87 o
  -5   3   2         95.12        139.56         3.17 o
  -3   3   2       1872.09       1807.26        19.64 o
  -1   3   2       5935.91       6399.63        57.86 o
   1   3   2       5264.41       5644.68        38.65 o
   3   3   2        991.32       1098.65        13.43 o
   5   3   2        131.70        116.20         1.61 o
   7   3   2       1090.09       1061.66         9.68 o
   9   3   2       1627.51       1647.17        19.81 o
  11   3   2       3284.53       3288.83        47.66 o
  13   3   2         62.58         65.96         1.31 o
  15   3   2        257.29        237.45         5.29 o
  17   3   2        838.48        958.01        19.67 o
  19   3   2        252.45        261.88         4.48 o
  21   3   2        200.38        211.78         8.89 o
 -20   4   2         13.51         14.94         1.08 o
 -18   4   2        513.16        583.41        25.36 o
 -16   4   2         91.64        114.26         4.67 o
 -14   4   2        147.21        148.67         3.17 o
 -12   4   2       2392.20       2387.78        30.40 o
 -10   4   2        969.22        972.21        12.14 o
  -8   4   2       4409.78       4377.86        56.76 o
  -6   4   2        156.82        173.74         4.02 o
  -4   4   2       1928.61       2183.11        19.37 o
  -2   4   2       1207.18       1307.89        10.98 o
   0   4   2       2193.29       2294.15        39.54 o
   2   4   2        424.81        431.01         6.33 o
   4   4   2        101.80        113.85         3.06 o
   6   4   2         67.61         73.87         1.03 o
   8   4   2        844.14        793.00         8.70 o
  10   4   2        360.13        429.19         7.41 o
  12   4   2          2.30          2.86         0.79 o
  14   4   2        881.52        893.99        17.71 o
  16   4   2        351.87        362.52         7.33 o
  18   4   2         11.62         17.17         0.77 o
  20   4   2        554.29        609.59         7.84 o
 -17   5   2          0.16          0.63         0.91 o
 -15   5   2        143.19        135.54         2.29 o
 -13   5   2         14.76         29.20         1.86 o
 -11   5   2         57.84         37.36         1.30 o
  -9   5   2       1590.85       1509.94        16.43 o
  -7   5   2         27.62         24.81         1.04 o
  -5   5   2        181.14        175.61         5.38 o
  -3   5   2         90.59         90.77         2.04 o
  -1   5   2         46.52         41.80         1.15 o
   1   5   2        139.50        143.58         3.22 o
   3   5   2       1220.88       1371.55        11.97 o
   5   5   2       4601.07       4874.79        19.73 o
   7   5   2       1643.65       1819.51        20.30 o
   9   5   2        200.13        237.39         3.16 o
  11   5   2        522.58        614.95         9.60 o
  13   5   2         14.67         13.61         2.41 o
  15   5   2         23.14         20.81         2.16 o
  17   5   2         61.00         82.95         6.66 o
 -14   6   2         52.01         38.04         5.43 o
 -12   6   2          2.95          1.33         1.56 o
 -10   6   2         97.90         72.73         2.27 o
  -8   6   2         27.09         41.67         1.36 o
  -6   6   2         73.11         87.94         2.14 o
  -4   6   2        658.41        740.93        10.56 o
  -2   6   2        335.37        361.80         4.43 o
   0   6   2        371.83        389.79         6.50 o
   2   6   2       2385.74       2601.88        25.89 o
   4   6   2         69.40         75.04         2.06 o
   6   6   2         62.28         50.65         2.03 o
   8   6   2         87.93         89.52         3.70 o
  10   6   2       1133.03       1194.56        42.20 o
  14   6   2        312.38        203.20        19.56 o
  -7   7   2          9.33          3.52         0.69 o
  -5   7   2       1275.96       1360.95        20.67 o
  -3   7   2          3.19          7.79         1.42 o
  -1   7   2          4.81          3.13         1.40 o
   1   7   2          5.27          3.54         1.35 o
   3   7   2        253.50        236.93         8.95 o
   5   7   2        306.45        338.70        11.59 o
   7   7   2         73.65         88.83         7.84 o
 -24   1   3        541.95        512.20        15.53 o
 -22   1   3         38.26         33.19         1.25 o
 -20   1   3          0.54          1.36         0.81 o
 -18   1   3        155.40        151.18         4.22 o
 -16   1   3       1662.04       1714.91        11.73 o
 -14   1   3         77.00         61.27         3.51 o
 -12   1   3       1120.02       1109.46        18.80 o
 -10   1   3       2638.87       2680.31        29.57 o
  -6   1   3      17783.39      16171.42        74.97 o
  -4   1   3          3.16          8.23         3.16 o
   0   1   3       8213.47       8633.81       121.74 o
   2   1   3       2231.92       2294.14        28.08 o
   4   1   3      15627.12      16700.34       232.21 o
   6   1   3      18067.60      17168.69        96.62 o
   8   1   3        897.35        885.05        26.32 o
  10   1   3        830.05        698.82        13.01 o
  12   1   3       5554.32       5500.26       131.19 o
  14   1   3        755.87        760.06        15.00 o
  16   1   3         30.70         23.54         1.41 o
  18   1   3        791.61        816.25        15.51 o
  20   1   3        645.45        713.35        11.74 o
  22   1   3        129.78        148.12         2.56 o
  24   1   3       1088.30       1094.96        27.54 o
 -23   2   3       2686.20       2842.41        55.89 o
 -21   2   3        358.97        320.72         5.10 o
 -19   2   3         13.21         23.79         1.67 o
 -17   2   3       1156.32       1065.19        17.16 o
 -15   2   3       6732.73       6325.77        90.94 o
 -13   2   3        106.00        114.01         3.73 o
 -11   2   3       1256.01       1125.61        15.18 o
  -9   2   3          0.40          2.30         0.81 o
  -7   2   3        423.50        341.44        11.57 o
  -3   2   3       3690.66       4068.47       121.67 o
  -1   2   3        330.85        331.14         7.39 o
   1   2   3        147.02        168.96         5.02 o
   3   2   3        227.08        191.48        16.06 o
   5   2   3       7578.10       7237.52       168.06 o
   7   2   3          9.78         15.90         0.61 o
   9   2   3         61.10         76.89         3.91 o
  11   2   3        908.95       1016.96        11.86 o
  13   2   3       2753.19       2808.46        12.88 o
  15   2   3         69.05         80.35         2.09 o
  17   2   3        516.89        589.48         4.96 o
  19   2   3       4622.25       4892.84        80.14 o
  21   2   3        156.77        170.01         3.38 o
  23   2   3         27.87         32.60         1.72 o
 -22   3   3        352.25        371.59         9.74 o
 -20   3   3        626.62        609.50         9.20 o
 -18   3   3       1503.29       1552.43        18.04 o
 -16   3   3       6014.45       6169.75       107.30 o
 -14   3   3       1769.34       1657.57        15.30 o
 -12   3   3        445.69        423.17         6.83 o
 -10   3   3        192.38        177.16         3.19 o
  -8   3   3        737.63        627.75         5.51 o
  -6   3   3       4698.90       5022.76        42.71 o
  -4   3   3       5560.62       6494.52        71.48 o
  -2   3   3        595.85        696.60        12.88 o
   0   3   3       1236.89       1418.38        21.19 o
   2   3   3         15.70         13.25         0.73 o
   4   3   3        143.32        164.83         2.82 o
   6   3   3       5587.61       5966.60       112.43 o
   8   3   3       6612.49       7311.13        43.61 o
  10   3   3        640.88        667.99         9.23 o
  12   3   3        681.21        685.21        11.04 o
  14   3   3          1.14          1.17         0.73 o
  16   3   3        645.59        656.12        18.31 o
  18   3   3       5713.13       5736.48       144.54 o
  20   3   3         64.37         90.17         2.42 o
  22   3   3         39.75         59.23         2.18 o
 -19   4   3         67.36         82.02         3.67 o
 -17   4   3       1872.78       1769.80        12.99 o
 -15   4   3          2.61          2.91         1.01 o
 -13   4   3        329.90        338.29         4.60 o
 -11   4   3       4787.50       4787.59        56.48 o
  -9   4   3       3708.73       3936.41        34.20 o
  -7   4   3        314.55        340.13         5.15 o
  -5   4   3          0.37          8.80         1.22 o
  -3   4   3       5742.42       6521.07        61.78 o
  -1   4   3        202.21        176.53         3.37 o
   1   4   3        584.19        574.90         9.16 o
   3   4   3         51.92         61.75         1.32 o
   5   4   3         17.98         33.48         0.91 o
   7   4   3       3842.59       4128.31        27.41 o
   9   4   3        160.92        154.74         3.01 o
  11   4   3         21.35         25.48         1.79 o
  13   4   3        399.84        432.88        10.97 o
  15   4   3        452.41        440.64         9.22 o
  17   4   3       1144.89       1119.88        14.41 o
  19   4   3        100.34        109.24         2.13 o
 -18   5   3          0.42          0.25         1.50 o
 -16   5   3         27.76         31.40         1.62 o
 -14   5   3          9.94         12.41         1.79 o
 -12   5   3          9.92         16.81         1.15 o
 -10   5   3        409.26        448.14        12.55 o
  -8   5   3        508.00        510.61        10.70 o
  -6   5   3       1795.68       2041.93        17.75 o
  -4   5   3       2361.53       2676.65        13.89 o
  -2   5   3       1959.13       2099.57        14.76 o
   0   5   3        217.30        207.74         2.77 o
   2   5   3        611.20        710.60         9.02 o
   4   5   3         67.70         73.19         2.19 o
   6   5   3          2.64          3.33         0.79 o
   8   5   3        942.91        994.00        10.19 o
  10   5   3        177.34        218.48         6.35 o
  12   5   3        183.55        222.03         2.00 o
  14   5   3        825.71        856.27        15.35 o
  16   5   3         45.89         53.13         5.31 o
 -13   6   3         15.17         13.78         1.72 o
 -11   6   3        619.99        663.73        21.26 o
  -9   6   3         86.88         99.17         4.67 o
  -7   6   3        105.45        115.23         2.96 o
  -5   6   3         22.17         27.66         0.96 o
  -3   6   3        207.46        210.90         3.80 o
  -1   6   3        102.12         82.31         1.40 o
   1   6   3       1608.69       1610.24        23.57 o
   3   6   3        606.76        599.06        12.33 o
   5   6   3         11.04         11.99         1.00 o
   7   6   3         19.21         21.88         1.89 o
   9   6   3        226.66        242.28         6.05 o
  11   6   3         12.67         22.12         1.64 o
  13   6   3        553.86        536.10        13.25 o
  -6   7   3         46.27         42.72         1.80 o
  -4   7   3          4.00          8.75         0.64 o
  -2   7   3         12.26         17.92         1.51 o
   0   7   3          9.30         13.03         1.47 o
   2   7   3        148.53        145.55         7.13 o
   4   7   3         96.16        100.24         4.42 o
   6   7   3        191.80        201.07         8.63 o
 -24   0   4        136.73        140.13         5.42 o
 -22   0   4         71.75         71.69         3.01 o
 -20   0   4        248.15        221.62         4.62 o
 -18   0   4          1.33          2.13         1.43 o
 -16   0   4        508.64        536.37        10.25 o
 -14   0   4       1258.39       1483.31        38.41 o
 -12   0   4         25.53         18.03         1.30 o
 -10   0   4      11324.45      11708.00       104.36 o
  -8   0   4        135.84        173.07         8.67 o
  -6   0   4        361.33        397.58        25.84 o
  -2   0   4      20525.31       9772.79        76.72 o
   0   0   4       5796.49       7008.29        57.39 o
   2   0   4        209.09        179.27        11.58 o
   4   0   4       4425.45       3945.22        41.91 o
   6   0   4       7128.33       6844.05       361.72 o
   8   0   4       3826.49       4329.36        44.03 o
  10   0   4        594.50        605.06        16.07 o
  12   0   4        879.53        769.71        23.08 o
  14   0   4       3006.50       3012.92        58.73 o
  16   0   4       1856.88       1924.16        12.35 o
  18   0   4       2555.40       2500.47        58.96 o
  20   0   4        974.98       1039.75        63.67 o
  22   0   4        257.79        250.04        10.47 o
  24   0   4          5.21          7.33         1.67 o
 -23   1   4       2379.95       2493.70        23.93 o
 -21   1   4       1953.90       2021.41        24.95 o
 -19   1   4        492.61        477.30        13.45 o
 -17   1   4        413.29        429.24         4.55 o
 -15   1   4        505.53        488.20         5.87 o
 -13   1   4       1284.39       1291.79        28.46 o
 -11   1   4        295.30        231.93         5.34 o
  -9   1   4       1847.17       1783.08        31.32 o
  -7   1   4        465.95        449.25        24.87 o
  -5   1   4       5910.35       5913.77        48.66 o
  -1   1   4      40374.00      48981.21       203.23 o
   1   1   4       4851.13       4834.52       116.36 o
   3   1   4      12121.50      11562.87       152.19 o
   5   1   4       8873.91       8517.33        90.47 o
   7   1   4        270.85        293.90        12.85 o
   9   1   4       2062.45       2139.09        22.11 o
  11   1   4        198.29        222.22         4.93 o
  13   1   4          5.04          3.51         0.74 o
  15   1   4        121.83        148.58         5.27 o
  17   1   4       1772.55       1860.07        43.09 o
  19   1   4       3191.66       3468.67        32.19 o
  21   1   4          5.91          9.15         0.91 o
  23   1   4        143.87        163.55         4.07 o
 -22   2   4        938.76        900.55        13.04 o
 -20   2   4         37.80         29.58         1.27 o
 -18   2   4        137.39        133.75         1.94 o
 -16   2   4       1889.65       1888.51        23.03 o
 -14   2   4       1064.66       1034.18        17.67 o
 -12   2   4        841.92        728.14        14.35 o
 -10   2   4          4.65          5.78         2.67 o
  -8   2   4        155.02        204.15         5.78 o
  -6   2   4       3154.16       3300.74        62.15 o
  -2   2   4         15.10         14.27         1.57 o
   0   2   4        122.24        156.58         7.36 o
   2   2   4        669.81        542.31        24.57 o
   4   2   4       1196.20       1439.89        18.13 o
   6   2   4          9.00          1.69         0.76 o
   8   2   4       5191.39       5358.99        75.13 o
  10   2   4        117.69        100.83         3.28 o
  12   2   4        697.37        704.40         6.40 o
  14   2   4          2.41          4.03         1.15 o
  16   2   4        243.11        313.17         6.75 o
  18   2   4        233.79        226.24         9.57 o
  20   2   4       2267.47       2247.40        22.30 o
  22   2   4         21.18         28.63         1.99 o
 -21   3   4        164.56        157.22         2.46 o
 -19   3   4        969.50       1025.10        13.08 o
 -17   3   4         29.57         24.72         1.21 o
 -15   3   4       5186.27       4487.64        43.33 o
 -13   3   4         65.87         76.06         1.31 o
 -11   3   4       4301.44       4259.39        40.57 o
  -9   3   4        689.58        616.55         4.56 o
  -7   3   4          0.02          1.52         0.76 o
  -5   3   4       2011.98       1991.95        30.00 o
  -3   3   4          4.31          1.26         0.75 o
  -1   3   4       1292.19       1483.34        25.06 o
   1   3   4         56.11         73.27         1.45 o
   3   3   4        503.31        470.10         5.72 o
   5   3   4        556.12        471.66         5.47 o
   7   3   4       1126.32       1016.38        24.94 o
   9   3   4          0.60          2.68         0.62 o
  11   3   4          0.19          6.39         1.05 o
  13   3   4        155.09        139.28         4.11 o
  15   3   4        882.50        805.51        10.01 o
  17   3   4        673.50        519.28         8.03 o
  19   3   4         29.37         19.78         1.19 o
  21   3   4         44.63         46.05         1.80 o
 -20   4   4        385.56        445.51        12.29 o
 -18   4   4         52.05         46.60         1.84 o
 -16   4   4        266.84        274.64         3.92 o
 -14   4   4       1591.53       1650.10        10.37 o
 -12   4   4       4160.39       4341.04        49.67 o
 -10   4   4       1431.20       1468.95        24.81 o
  -8   4   4        678.95        757.22        11.27 o
  -6   4   4       1709.60       1831.68        13.55 o
  -4   4   4          6.09          8.40         1.03 o
  -2   4   4        144.79        163.55         3.23 o
   0   4   4          0.13          2.71         0.82 o
   2   4   4       3388.60       3580.86        42.39 o
   4   4   4       2408.95       2250.36        19.78 o
   6   4   4        168.55        198.25         3.90 o
   8   4   4        193.77        194.61         3.80 o
  10   4   4        127.85        130.56         2.95 o
  12   4   4          1.71          3.76         0.94 o
  14   4   4       1435.81       1376.38        29.16 o
  16   4   4         87.65         88.44         3.45 o
  18   4   4        932.98        964.24        57.99 o
  20   4   4        523.59        594.18        15.82 o
 -17   5   4        315.93        389.37        35.66 o
 -15   5   4        179.22        221.64         7.45 o
 -13   5   4          8.06         14.08         1.27 o
 -11   5   4        122.19        135.34         4.53 o
  -9   5   4         71.29         66.45         1.74 o
  -7   5   4        993.26       1007.59        14.15 o
  -5   5   4          0.01          1.74         0.72 o
  -3   5   4         15.79          9.14         0.69 o
  -1   5   4        102.69        131.81         2.62 o
   1   5   4        124.34        123.57         1.90 o
   3   5   4        851.44        863.09         9.88 o
   5   5   4       2079.59       2290.88        30.85 o
   7   5   4        600.96        659.74        10.25 o
   9   5   4        128.69        130.16         3.14 o
  11   5   4       4307.22       4418.15        92.37 o
  13   5   4        955.99       1057.16        16.00 o
  15   5   4        792.79        799.83        25.77 o
  17   5   4          2.80          0.31         0.80 o
 -14   6   4         23.83         23.96         6.48 o
 -12   6   4         50.61         37.78         2.19 o
 -10   6   4        444.66        496.82        14.95 o
  -8   6   4         16.56         18.36         1.15 o
  -6   6   4        218.39        237.57         6.55 o
  -4   6   4          9.96         22.87         0.92 o
  -2   6   4          3.60          8.53         0.78 o
   0   6   4        265.60        263.01         3.23 o
   2   6   4        634.11        663.47        16.06 o
   4   6   4        543.08        622.14         8.55 o
   6   6   4       1299.95       1399.70        13.92 o
   8   6   4        159.40        165.95         3.88 o
  10   6   4       1432.15       1425.96        12.19 o
  12   6   4       1140.69       1060.72        29.52 o
  -7   7   4         77.17         82.28         3.98 o
  -5   7   4        271.46        357.04         5.60 o
  -3   7   4        114.84        147.82         4.55 o
  -1   7   4        125.16        116.87         6.65 o
   1   7   4          1.03          1.03         1.40 o
   3   7   4         43.71         44.39         2.43 o
   5   7   4         38.08         48.14         5.83 o
   7   7   4        171.46        182.26        43.88 o
 -24   1   5         13.94         13.20         0.93 o
 -22   1   5         10.80         23.56         1.10 o
 -20   1   5        275.92        275.95         7.44 o
 -18   1   5         73.46         74.25         2.84 o
 -16   1   5       1481.97       1442.26        16.36 o
 -14   1   5         67.87         85.43         7.26 o
 -12   1   5         52.44         48.17         1.84 o
 -10   1   5        223.62        221.18         5.36 o
  -8   1   5        643.73        655.67        13.20 o
  -6   1   5      26223.63      27003.45       617.55 o
  -2   1   5       4557.03       4094.34        30.58 o
   0   1   5       4320.20       4246.22        43.01 o
   2   1   5        143.70         90.32         2.56 o
   4   1   5       9085.14       9388.85       102.21 o
   6   1   5         28.22         23.34         1.79 o
   8   1   5       1938.44       2044.08        48.55 o
  10   1   5         57.75         76.97         1.96 o
  12   1   5        273.86        206.49         6.09 o
  14   1   5         22.03         25.59         0.89 o
  16   1   5       2694.31       2899.13        28.85 o
  18   1   5       1782.53       1730.59        24.34 o
  20   1   5        752.06        823.62         9.04 o
  22   1   5        243.37        267.62         4.84 o
 -23   2   5        138.93        149.17         3.02 o
 -21   2   5          6.78          5.56         1.32 o
 -19   2   5         88.78        104.36         1.93 o
 -17   2   5       1522.34       1575.07        19.18 o
 -15   2   5       2651.13       2672.69        27.04 o
 -13   2   5       1831.75       1785.52        35.52 o
 -11   2   5       1165.24       1206.63        20.95 o
  -9   2   5         35.19         19.82         1.19 o
  -7   2   5       1099.58        988.10        10.51 o
  -5   2   5       2870.21       3139.84       139.64 o
  -3   2   5      21908.59      24714.66       383.63 o
  -1   2   5       9648.56      10163.74       224.81 o
   1   2   5      12879.17      12102.87        80.50 o
   3   2   5         79.26         63.23        10.18 o
   5   2   5        100.03        137.91         5.66 o
   7   2   5       5217.38       5433.44        24.80 o
   9   2   5       1150.84       1148.31        12.64 o
  11   2   5       1394.06       1293.20        20.34 o
  13   2   5        607.05        652.27        17.84 o
  15   2   5        107.94         99.25         3.17 o
  17   2   5         85.62        112.95         5.23 o
  19   2   5        161.11        159.08         7.71 o
  21   2   5         80.95         86.03         2.25 o
 -22   3   5        253.81        260.92         7.95 o
 -20   3   5         46.62         56.53         1.83 o
 -18   3   5        690.64        714.29         7.89 o
 -16   3   5       1410.88       1382.49        26.09 o
 -14   3   5       9866.12      10196.77        45.26 o
 -12   3   5         57.84         53.64         2.18 o
 -10   3   5        569.16        564.53         8.07 o
  -8   3   5        609.33        686.71        15.14 o
  -6   3   5       2242.95       2209.49        24.50 o
  -4   3   5        285.11        373.29         6.76 o
  -2   3   5      27371.89      31695.57       823.94 o
   0   3   5         35.00         72.02         1.57 o
   2   3   5        250.23        210.48         3.26 o
   4   3   5        175.99        181.67         5.55 o
   6   3   5       1601.49       1640.22        24.00 o
   8   3   5        273.49        291.97         6.77 o
  10   3   5          8.72         10.11         0.73 o
  12   3   5         53.89         70.45         2.97 o
  14   3   5        251.67        203.91         6.70 o
  16   3   5        510.73        397.34         3.95 o
  18   3   5       1135.39       1136.56         8.76 o
  20   3   5         87.88         86.90         4.60 o
 -19   4   5         46.94         71.66         2.36 o
 -17   4   5          4.04          7.20         1.01 o
 -15   4   5       2348.43       2359.52        31.00 o
 -13   4   5        769.01        819.47         7.06 o
 -11   4   5          2.49          8.13         0.72 o
  -9   4   5       1624.34       1637.14        16.44 o
  -7   4   5         67.86         85.08         1.63 o
  -5   4   5       1862.77       1963.12        13.82 o
  -3   4   5          5.34          4.27         0.67 o
  -1   4   5         52.06         69.80         2.67 o
   1   4   5       2391.70       2388.50        18.29 o
   3   4   5        321.09        270.77         5.13 o
   5   4   5        308.98        315.37         2.48 o
   7   4   5        672.19        659.05         7.52 o
   9   4   5         11.00         21.55         1.17 o
  11   4   5         69.65         52.85         1.37 o
  13   4   5        136.82        119.02         4.33 o
  15   4   5         13.28         10.94         0.97 o
  17   4   5        574.13        589.07        14.15 o
  19   4   5          4.86          8.44         0.97 o
 -18   5   5        584.96        712.84        18.55 o
 -16   5   5        916.26       1072.79        17.33 o
 -14   5   5         54.66         52.41         1.93 o
 -12   5   5        762.75        714.68         5.01 o
 -10   5   5        609.44        557.48        14.54 o
  -8   5   5        305.10        354.19         6.64 o
  -6   5   5       1210.66       1315.52        14.47 o
  -4   5   5        231.55        222.18         2.12 o
  -2   5   5        297.36        311.43         3.65 o
   0   5   5       1271.95       1453.21        14.19 o
   2   5   5       4194.65       4614.25        29.60 o
   4   5   5        258.07        274.34         4.80 o
   6   5   5        169.78        173.85         5.02 o
   8   5   5       2102.10       2289.37        35.01 o
  10   5   5       2156.61       2332.35        26.34 o
  12   5   5       1427.98       1515.44        15.17 o
  14   5   5         57.49         68.17         2.85 o
  16   5   5        101.43         97.78         8.09 o
 -13   6   5        604.81        652.32         8.59 o
 -11   6   5         76.93         88.95         6.85 o
  -9   6   5        247.35        208.90         6.32 o
  -7   6   5         10.13         11.58         1.07 o
  -5   6   5         16.48         20.82         1.09 o
  -3   6   5        309.37        271.15         7.62 o
  -1   6   5        807.97        864.80         4.75 o
   1   6   5       2465.30       2799.88        45.65 o
   3   6   5         12.93         18.11         0.86 o
   5   6   5       3087.89       3520.40        35.52 o
   7   6   5        418.14        401.63         8.47 o
   9   6   5        815.15        892.19        20.60 o
  11   6   5         30.32         33.51         2.47 o
  13   6   5        228.93        161.37        20.62 o
  -6   7   5         36.85         36.23         1.61 o
  -4   7   5         10.89         10.92         0.74 o
  -2   7   5         89.60        100.39         3.34 o
   0   7   5        423.68        444.80         5.99 o
   2   7   5         12.03         11.48         0.82 o
   4   7   5        420.11        430.88        13.94 o
   6   7   5         30.71         32.12         6.41 o
 -24   0   6        652.91        657.78        10.45 o
 -22   0   6        235.80        184.26         9.53 o
 -20   0   6       1306.93       1156.35        23.78 o
 -18   0   6       2392.39       2216.48        28.78 o
 -14   0   6      12602.18      12986.33       423.99 o
 -12   0   6       1797.86       1824.21        26.18 o
 -10   0   6      41719.17      38991.21      1942.05 o
  -8   0   6         10.68         55.41         9.07 o
  -6   0   6       2100.43       1944.24        28.87 o
  -4   0   6      22076.51      22475.37       117.46 o
  -2   0   6       8238.41       7598.96        42.61 o
   6   0   6       3302.09       3137.77       249.21 o
   8   0   6       1462.64       1413.69        23.96 o
  10   0   6        524.44        513.00        18.46 o
  12   0   6        206.71        202.09         3.90 o
  14   0   6       5515.92       6134.24       180.57 o
  16   0   6      14121.09      14809.09       214.01 o
  18   0   6      15601.05      14430.65       334.41 o
  20   0   6        450.78        495.82         6.95 o
  22   0   6        805.83        929.17         9.84 o
 -23   1   6          5.65          7.14         1.58 o
 -21   1   6        835.72        779.07        18.25 o
 -19   1   6        103.79         87.98         1.73 o
 -17   1   6        167.18        179.86         3.56 o
 -15   1   6         37.87         51.90         1.82 o
 -13   1   6         60.15         52.13         1.60 o
 -11   1   6        545.55        548.62        16.78 o
  -9   1   6       3599.20       3749.22        40.63 o
  -7   1   6        160.88        179.80         6.12 o
  -5   1   6         37.25         24.34         1.93 o
  -3   1   6       4228.65       4195.15        25.53 o
  -1   1   6       1873.56       2102.35        44.22 o
   1   1   6      15927.77      16973.58        77.99 o
   3   1   6      20969.88      20692.13       281.11 o
   5   1   6        829.60        892.61        11.29 o
   7   1   6       1879.96       1993.17        38.63 o
   9   1   6       2364.45       2873.41        40.62 o
  11   1   6         32.74         28.76         2.94 o
  13   1   6        422.15        443.81        10.99 o
  15   1   6       4867.71       4681.60        31.57 o
  17   1   6       1176.61       1258.41        26.39 o
  19   1   6        187.06        181.76         4.52 o
  21   1   6        808.98        842.77        15.26 o
  23   1   6          2.11          2.23         0.73 o
 -22   2   6        440.57        417.98        11.55 o
 -20   2   6        327.79        317.73         4.10 o
 -18   2   6        148.94        136.74         3.30 o
 -16   2   6          3.49          9.20         1.59 o
 -14   2   6       2240.42       1990.11        14.54 o
 -12   2   6          2.28         12.31         2.20 o
 -10   2   6        169.87        142.94         4.53 o
  -8   2   6       3438.35       3051.22        54.39 o
  -6   2   6        160.06        190.16         3.95 o
  -4   2   6         25.57         51.28         3.63 o
  -2   2   6      17175.81      19510.06       105.38 o
   2   2   6       5315.63       5228.00        86.70 o
   4   2   6       2176.48       2210.21        84.40 o
   8   2   6       3550.74       3643.00        29.25 o
  10   2   6        498.02        637.50        17.23 o
  12   2   6         22.88         21.09         2.68 o
  14   2   6        119.99        118.17         3.24 o
  16   2   6       1252.82       1137.09        10.07 o
  18   2   6        415.21        455.11        12.28 o
  20   2   6        336.13        362.02         4.91 o
  22   2   6         11.71         16.68         1.97 o
 -21   3   6        205.84        229.17        10.49 o
 -19   3   6        416.18        406.92         7.98 o
 -17   3   6        402.80        404.17         8.42 o
 -15   3   6        168.44        160.46         2.31 o
 -13   3   6        569.66        568.41        10.54 o
 -11   3   6       1152.22       1126.41        18.13 o
  -9   3   6         24.04         28.72         1.16 o
  -7   3   6        560.53        623.88         7.49 o
  -5   3   6        169.05        257.24         4.60 o
  -3   3   6       2201.01       2572.02        24.67 o
  -1   3   6        280.59        309.52         7.84 o
   1   3   6        275.05        280.94         5.75 o
   3   3   6        341.25        326.41         4.17 o
   5   3   6         34.03         20.24         1.04 o
   7   3   6        508.70        527.44         7.51 o
   9   3   6        124.18        106.66         4.00 o
  11   3   6        403.85        419.48         6.93 o
  13   3   6         94.83         64.15         2.42 o
  15   3   6         12.23          9.80         0.90 o
  17   3   6        542.38        475.52         3.82 o
  19   3   6          3.38         10.16         0.81 o
  21   3   6        418.36        449.50        24.85 o
 -20   4   6         30.06         32.82         1.74 o
 -18   4   6         72.87         65.42         1.50 o
 -16   4   6       2960.42       3168.28        34.26 o
 -14   4   6        140.69        160.26         4.92 o
 -12   4   6       3443.54       3868.97        37.98 o
 -10   4   6       1194.17       1120.46        20.32 o
  -8   4   6        709.35        731.81        16.53 o
  -6   4   6       3850.44       3928.13        38.64 o
  -4   4   6        842.42        895.21         8.77 o
  -2   4   6        929.81       1020.22        15.50 o
   0   4   6          1.92          4.40         0.93 o
   2   4   6        244.17        239.16         5.06 o
   4   4   6        898.73        866.54        16.66 o
   6   4   6          0.70          4.66         1.11 o
   8   4   6        150.10        181.51         2.77 o
  10   4   6         58.74         87.31         3.83 o
  12   4   6        428.24        445.28        12.22 o
  14   4   6         57.02         49.44         1.51 o
  16   4   6         22.40         26.78         1.35 o
  18   4   6       2454.22       2601.36        28.58 o
 -17   5   6        317.65        346.65        17.39 o
 -15   5   6         94.40        104.90         1.87 o
 -13   5   6        447.86        457.27         6.88 o
 -11   5   6        536.16        551.35         7.84 o
  -9   5   6          9.87          5.54         1.02 o
  -7   5   6       2217.35       2208.13        21.94 o
  -5   5   6       4088.08       4421.72        40.46 o
  -3   5   6         43.29         58.39         1.11 o
  -1   5   6        204.69        217.37         4.12 o
   1   5   6        644.97        694.10        13.56 o
   3   5   6       6065.47       6642.11        25.01 o
   5   5   6       1294.14       1359.87        17.12 o
   7   5   6        790.81        883.77        17.88 o
   9   5   6       2844.05       3009.32       101.36 o
  11   5   6         62.61         58.34         1.38 o
  13   5   6        171.96        192.78         3.55 o
  15   5   6        734.22        683.06        10.48 o
 -14   6   6         19.43         24.06         6.70 o
 -12   6   6        850.67        850.31        10.91 o
 -10   6   6         68.73         32.98         1.79 o
  -8   6   6        452.44        434.95        10.30 o
  -6   6   6         65.32         79.91         1.95 o
  -4   6   6         31.09         25.22         1.13 o
  -2   6   6        267.23        290.33         7.92 o
   0   6   6        193.85        187.61         3.79 o
   2   6   6      12319.41      13166.21       290.96 o
   4   6   6       1426.00       1568.21        20.62 o
   6   6   6         64.35         61.46         3.78 o
   8   6   6        239.77        248.28         7.91 o
  10   6   6        140.38        136.90        13.35 o
  12   6   6        118.72         84.83        12.63 o
  -5   7   6          3.01          4.14         0.87 o
  -3   7   6        589.44        620.89        10.67 o
  -1   7   6        300.79        248.95         3.06 o
   1   7   6         76.45         73.22         4.31 o
   3   7   6        128.59        130.89        10.91 o
   5   7   6          1.83          3.14         1.56 o
 -24   1   7        371.19        403.92        15.35 o
 -22   1   7        198.66        172.98         6.56 o
 -20   1   7        101.25         92.36         1.82 o
 -18   1   7        982.34        908.80        13.66 o
 -16   1   7        985.70       1050.57         5.85 o
 -14   1   7         18.04         23.78         1.21 o
 -12   1   7        389.62        358.47        14.99 o
 -10   1   7       3028.32       2708.74       162.20 o
  -8   1   7        371.74        424.41        20.60 o
  -6   1   7       1592.72       1458.07        20.66 o
  -2   1   7       9964.48       9605.42        70.51 o
   0   1   7        112.94         99.82         3.55 o
   2   1   7      18202.73      18815.15       307.77 o
   4   1   7        167.47        149.93         3.65 o
   6   1   7        881.18        990.07        60.57 o
   8   1   7       1240.28       1316.55        21.41 o
  10   1   7       5881.67       5491.85       397.94 o
  12   1   7       3577.74       3629.95        50.65 o
  14   1   7          7.01          5.11         1.08 o
  16   1   7        600.29        572.09         8.41 o
  18   1   7       3558.84       3826.19        65.07 o
  20   1   7       1807.32       1902.29        19.15 o
  22   1   7        119.36        126.62         2.88 o
 -23   2   7        309.40        343.62         8.10 o
 -21   2   7        492.93        506.82         8.17 o
 -19   2   7         39.23         40.34         1.07 o
 -17   2   7         32.78         30.31         2.42 o
 -15   2   7        202.79        201.93         8.12 o
 -13   2   7        165.88        139.71         4.98 o
 -11   2   7       1554.30       1561.10        53.02 o
  -9   2   7       1316.75       1076.89        16.79 o
  -7   2   7       1541.01       1563.40        27.07 o
  -5   2   7        134.55        226.96         9.50 o
  -3   2   7        972.67        976.35        17.53 o
  -1   2   7       2063.95       2077.98        22.51 o
   1   2   7       3903.72       4012.72        43.39 o
   5   2   7         17.55         23.64         1.25 o
   7   2   7      10357.92      11236.74       434.79 o
   9   2   7        124.76        131.50         4.61 o
  11   2   7       1542.57       1481.40        23.88 o
  13   2   7        980.32       1059.03         7.37 o
  15   2   7        662.78        727.01        21.08 o
  17   2   7         48.25         38.78         1.37 o
  19   2   7        157.04        195.66         2.55 o
  21   2   7        422.53        439.65         8.23 o
 -22   3   7        272.35        297.26         7.76 o
 -20   3   7        123.66        122.94         1.84 o
 -18   3   7         84.87         88.56         1.67 o
 -16   3   7        346.18        372.90         9.67 o
 -14   3   7       1647.98       1596.45        22.92 o
 -12   3   7       6106.74       5910.44        55.47 o
 -10   3   7        764.40        847.69        20.27 o
  -8   3   7        353.31        292.37         6.45 o
  -6   3   7        380.64        325.11         8.28 o
  -4   3   7       1653.12       1816.71        22.44 o
  -2   3   7         45.37         43.29         1.54 o
   0   3   7         14.55         13.64         0.87 o
   2   3   7         96.10         68.65         1.97 o
   4   3   7       1444.05       1579.70        20.10 o
   6   3   7        648.16        629.58         8.15 o
   8   3   7        200.86        215.78         5.96 o
  12   3   7          3.09          5.61         1.56 o
  14   3   7         56.03         50.38         1.63 o
  16   3   7       1587.44       1490.96        22.22 o
  18   3   7         14.75         14.55         1.02 o
  20   3   7        205.13        203.64         6.09 o
 -19   4   7        368.98        400.37         4.73 o
 -17   4   7         30.25         36.62         1.24 o
 -15   4   7        209.36        201.80         3.82 o
 -13   4   7       2412.28       2489.08        21.66 o
 -11   4   7        742.93        791.40         8.63 o
  -9   4   7       1890.41       1816.92        12.40 o
  -7   4   7          8.31         11.31         1.05 o
  -5   4   7         69.21         75.58         2.93 o
  -3   4   7         61.76         60.85         1.57 o
  -1   4   7        357.68        408.13         6.21 o
   1   4   7       1209.07       1217.67        17.25 o
   3   4   7       1067.83       1169.85        19.33 o
   5   4   7        519.25        512.75         7.72 o
   7   4   7        110.77        120.61         2.05 o
   9   4   7         79.03         81.63         3.26 o
  11   4   7         55.02         70.13         1.93 o
  13   4   7          0.15          3.34         1.25 o
  15   4   7       2063.52       1995.32        21.05 o
  17   4   7       1747.28       1779.86        39.95 o
  19   4   7         30.47         14.92         1.18 o
 -16   5   7        175.21        183.52         6.77 o
 -14   5   7          9.30          9.31         0.92 o
 -12   5   7         35.83         31.96         1.23 o
 -10   5   7        672.16        648.65         7.62 o
  -8   5   7       2145.48       2152.18        27.58 o
  -6   5   7        414.80        474.99         5.26 o
  -4   5   7         10.04         14.03         0.78 o
  -2   5   7          3.83          8.70         0.69 o
   0   5   7        555.00        594.54         7.19 o
   2   5   7       1903.19       2079.89        24.94 o
   4   5   7       7919.70       8582.55       132.33 o
   6   5   7        836.40        907.67        16.44 o
   8   5   7        605.57        613.58         9.51 o
  10   5   7       1476.85       1523.18        31.37 o
  14   5   7       1140.47        980.24         6.71 o
  16   5   7          4.55          5.84         1.11 o
 -11   6   7         47.97         37.22         3.01 o
  -9   6   7        588.23        576.11        18.53 o
  -7   6   7         32.05         28.94         1.15 o
  -5   6   7         50.10         53.40         1.67 o
  -3   6   7        432.22        398.95         9.57 o
  -1   6   7         15.45          5.64         0.99 o
   1   6   7        789.68        921.33        11.56 o
   3   6   7       2082.90       2236.31        25.69 o
   5   6   7        929.15        972.91        13.57 o
   7   6   7       1465.24       1570.65        28.34 o
   9   6   7        737.24        790.45        18.76 o
  11   6   7        165.07        159.01        20.59 o
  -6   7   7         52.74         37.66         2.46 o
  -4   7   7         12.55         17.30         3.35 o
  -2   7   7          9.20          9.37         1.15 o
   0   7   7       1105.28       1141.47        38.77 o
   2   7   7         58.85         42.92         6.00 o
   4   7   7        168.03        155.67        12.31 o
 -24   0   8        654.92        691.75        10.58 o
 -22   0   8         92.27        101.95         3.13 o
 -20   0   8        991.37        896.76        12.27 o
 -18   0   8        969.67        712.98        20.32 o
 -16   0   8         91.84         92.45         2.27 o
 -14   0   8       2367.61       2146.28        18.95 o
 -12   0   8         16.89         13.98         1.46 o
 -10   0   8       5292.73       5075.10       130.56 o
  -8   0   8       4309.56       4207.67        78.04 o
  -4   0   8       1390.54       1394.24        62.06 o
   0   0   8      12982.02      10348.05        68.84 o
   2   0   8       9826.02       9864.94        87.49 o
   6   0   8          7.76          4.57         2.05 o
   8   0   8       1561.87       1768.74        14.59 o
  10   0   8        371.48        339.96        11.76 o
  12   0   8         17.83         11.09         1.62 o
  14   0   8       3661.20       3661.67        50.14 o
  18   0   8       4728.85       4589.33        65.29 o
  20   0   8        651.21        695.00         8.58 o
  22   0   8        496.94        441.21         7.21 o
 -23   1   8        131.67        124.89         2.68 o
 -21   1   8         89.17         81.90         2.71 o
 -19   1   8        846.39        762.22        13.04 o
 -17   1   8        451.29        426.54         5.58 o
 -15   1   8          0.10          1.12         1.24 o
 -13   1   8       2140.91       2125.13        38.88 o
 -11   1   8        147.54        132.61         5.93 o
  -9   1   8        505.67        504.38        20.03 o
  -7   1   8      24799.14      25138.14       435.78 o
  -5   1   8      15083.76      15468.17        91.92 o
  -3   1   8        244.53        302.19         7.15 o
  -1   1   8       9436.18       9967.88        99.39 o
   1   1   8       1340.19       1362.16        11.93 o
   3   1   8       7376.34       7193.18        82.14 o
   5   1   8      13862.78      14806.24       420.67 o
   7   1   8       2650.13       2763.85        59.15 o
   9   1   8         24.88         34.54         2.18 o
  11   1   8          8.36          9.00         1.00 o
  13   1   8        193.33        174.83         2.15 o
  15   1   8        170.68        187.15         2.03 o
  17   1   8        168.14        165.35         2.91 o
  19   1   8         35.50         38.36         1.91 o
  21   1   8         31.60         35.01         2.61 o
  23   1   8        168.06        167.43         6.00 o
 -22   2   8         18.47         15.70         1.93 o
 -20   2   8        153.41        142.87         2.26 o
 -18   2   8        223.73        223.45         4.58 o
 -16   2   8       2908.10       2932.39        64.02 o
 -14   2   8       2732.95       2480.06        16.13 o
 -12   2   8        436.58        446.10        11.04 o
 -10   2   8        555.08        520.28        10.54 o
  -8   2   8         15.69         27.09         1.71 o
  -6   2   8      18352.02      18691.25       104.49 o
  -4   2   8       5635.37       5657.44        68.63 o
  -2   2   8        839.74        785.67        68.70 o
   0   2   8         96.17        106.09        10.08 o
   2   2   8       1385.18       1374.64       128.06 o
   4   2   8        720.70        732.73        20.05 o
   6   2   8        608.40        626.33        19.06 o
   8   2   8        224.63        194.30         4.56 o
  10   2   8         32.70         37.13         1.04 o
  12   2   8         51.89         61.45         2.50 o
  14   2   8         30.27         35.89         0.98 o
  16   2   8         76.46         76.60         1.61 o
  18   2   8        184.61        186.29         3.47 o
  20   2   8          5.00          7.61         0.73 o
  22   2   8        185.31        159.48         6.80 o
 -21   3   8        482.95        501.03        23.41 o
 -19   3   8          5.44          5.70         1.06 o
 -17   3   8          7.36         10.95         1.02 o
 -15   3   8       1108.37       1076.84         7.70 o
 -13   3   8       1629.25       1609.23        53.49 o
 -11   3   8          1.80          4.22         1.29 o
  -9   3   8         53.94         62.83         2.78 o
  -7   3   8         19.14         18.50         1.16 o
  -5   3   8       2595.94       2771.20        29.05 o
  -3   3   8         89.81         88.84         1.53 o
  -1   3   8        561.99        435.96         8.51 o
   1   3   8        107.84        126.83         2.95 o
   3   3   8       2067.44       1966.79        26.68 o
   5   3   8       1126.21       1054.26        12.90 o
   7   3   8        154.85        169.00         4.27 o
   9   3   8          0.91          1.51         0.60 o
  11   3   8         20.20         24.94         1.37 o
  13   3   8        322.53        246.48         5.09 o
  15   3   8       1282.75       1179.41        26.78 o
  17   3   8        209.89        240.95         4.58 o
  19   3   8          0.55          2.11         0.67 o
  21   3   8        249.62        220.91        20.70 o
 -20   4   8         29.22         27.23         2.68 o
 -18   4   8          9.45          7.35         0.61 o
 -16   4   8        279.42        268.39         7.89 o
 -14   4   8        640.13        696.44         6.38 o
 -12   4   8        352.97        357.95         9.09 o
 -10   4   8       2533.38       2468.91        54.94 o
  -8   4   8        911.75        842.11         7.13 o
  -6   4   8         89.12         75.12         2.04 o
  -4   4   8        401.96        367.82         6.15 o
  -2   4   8       2481.09       2696.87        71.98 o
   0   4   8        178.03        207.35         4.09 o
   2   4   8       1056.26       1079.74        13.65 o
   4   4   8         20.71         26.51         0.75 o
   6   4   8          0.83          4.10         1.09 o
   8   4   8       1498.96       1672.78        12.74 o
  10   4   8        493.63        461.56         7.79 o
  12   4   8        551.28        541.97         8.93 o
  14   4   8       1000.08        950.62        19.10 o
  16   4   8        290.90        363.84        10.23 o
  18   4   8        108.01        112.77         6.23 o
 -17   5   8        516.16        534.11         7.57 o
 -15   5   8         21.24         20.90         1.01 o
 -13   5   8        130.69        162.11         4.83 o
 -11   5   8          0.38          1.46         0.74 o
  -9   5   8         40.60         46.57         1.20 o
  -7   5   8        631.83        614.54        10.86 o
  -5   5   8         40.74         33.82         0.99 o
  -3   5   8          2.00          1.34         0.74 o
  -1   5   8         66.28         62.20         1.77 o
   1   5   8        303.04        342.13         4.28 o
   3   5   8        446.53        492.78         5.30 o
   5   5   8         31.12         29.76         0.88 o
   7   5   8       1937.32       2066.27        15.42 o
   9   5   8       1685.69       1767.67        27.56 o
  11   5   8         30.83         28.18         4.30 o
  13   5   8        270.02        292.83        10.10 o
  15   5   8          8.71          9.96         2.92 o
 -12   6   8          7.73          8.09         0.95 o
 -10   6   8        401.79        403.36        13.22 o
  -8   6   8        957.26        854.52        20.49 o
  -6   6   8         23.89         18.18         1.94 o
  -4   6   8        119.33         92.08         3.39 o
  -2   6   8         51.77         54.36         3.39 o
   0   6   8        279.10        299.93         6.68 o
   2   6   8         35.95         31.92         1.65 o
   4   6   8       4486.37       4238.28       306.94 o
   6   6   8        519.35        514.22        11.80 o
   8   6   8        202.00        218.10         7.69 o
  10   6   8        696.83        605.81        15.48 o
  12   6   8        139.07         87.49        13.57 o
  -5   7   8        513.33        546.94        15.78 o
  -3   7   8         31.07         27.92         5.07 o
  -1   7   8        100.13        143.11         7.90 o
   1   7   8          1.88          4.31         0.93 o
   3   7   8        788.85        634.90        22.11 o
 -22   1   9        218.39        183.04         6.04 o
 -20   1   9        111.19        132.45         2.08 o
 -18   1   9         32.45         34.49         2.43 o
 -16   1   9        665.95        673.59        10.47 o
 -14   1   9        552.60        538.19        15.68 o
 -12   1   9       2555.54       2551.97        20.84 o
 -10   1   9        116.99         75.94         3.21 o
  -8   1   9       6890.83       6594.34       203.62 o
  -6   1   9       2164.45       2024.37        61.56 o
  -4   1   9       2705.02       2902.64        58.81 o
  -2   1   9       5643.15       5703.71        73.35 o
   0   1   9          6.17          5.18         0.93 o
   2   1   9      10432.80      10339.13       122.76 o
   4   1   9      10222.69       9974.40       142.73 o
   6   1   9       4776.24       4340.63        32.33 o
   8   1   9         96.41        106.92         4.57 o
  10   1   9       7598.33       7403.72        67.34 o
  12   1   9       1886.98       1818.14        30.43 o
  14   1   9       1731.15       1840.55        14.15 o
  16   1   9       7402.02       7190.58       159.21 o
  18   1   9        282.18        325.82         6.43 o
  20   1   9        696.39        722.18        15.83 o
  22   1   9         15.39         17.17         1.46 o
 -23   2   9        163.03        146.63         7.10 o
 -21   2   9         42.74         34.54         1.19 o
 -19   2   9        148.56        176.09         3.99 o
 -17   2   9        826.19        820.00         4.44 o
 -15   2   9       7798.54       8474.68        29.61 o
 -13   2   9       1799.66       1831.84        35.69 o
 -11   2   9       2138.56       2138.08        25.91 o
  -7   2   9      11644.33      10844.76       283.81 o
  -3   2   9      11178.67      10011.41       196.22 o
  -1   2   9       1385.64       1434.03        25.51 o
   1   2   9        103.19         79.72         4.12 o
   3   2   9        361.83        334.52         9.51 o
   5   2   9       1356.40       1261.97        35.56 o
   7   2   9         16.81         29.87         1.18 o
   9   2   9        277.43        242.37         6.68 o
  11   2   9       1078.38       1043.30        18.70 o
  13   2   9        114.43        100.25         1.80 o
  15   2   9       3088.20       2710.24        20.99 o
  17   2   9          1.97          4.02         1.11 o
  19   2   9         80.79         82.34         1.80 o
 -20   3   9         94.85        104.06         3.42 o
 -18   3   9        186.32        192.84         3.57 o
 -16   3   9         35.59         33.19         1.35 o
 -14   3   9       6441.69       6616.81       131.50 o
 -10   3   9       1069.51       1161.63        30.16 o
  -8   3   9        827.11        838.87        18.66 o
  -6   3   9        155.64        132.42         3.72 o
  -4   3   9        766.55        871.86         5.38 o
  -2   3   9        926.82        992.97        14.04 o
   0   3   9        499.54        552.95         7.46 o
   2   3   9         18.63         11.38         0.78 o
   4   3   9        191.10        272.59         4.70 o
   6   3   9         45.03         84.26         2.02 o
   8   3   9       2765.69       2818.55        23.53 o
  10   3   9       1337.52       1551.28        58.37 o
  12   3   9        227.51        190.40         2.27 o
  14   3   9        253.66        235.20         5.29 o
  16   3   9          3.33          1.03         0.82 o
  18   3   9        112.17         97.87         1.61 o
  20   3   9        786.79        866.07        21.23 o
 -19   4   9        734.95        780.49        12.53 o
 -17   4   9        475.03        496.63         4.90 o
 -15   4   9        458.65        445.98        10.94 o
 -13   4   9       1385.86       1379.12        18.53 o
 -11   4   9        206.71        228.44         3.89 o
  -9   4   9        579.73        576.41         6.81 o
  -7   4   9        369.25        383.82         6.36 o
  -5   4   9        174.23        177.26         2.07 o
  -3   4   9        659.96        701.32        10.28 o
  -1   4   9        678.19        760.30        13.60 o
   1   4   9        823.89        789.11         7.96 o
   3   4   9        234.28        235.17         4.39 o
   5   4   9       1759.55       1835.46        13.07 o
   7   4   9       4982.55       5419.78        42.41 o
   9   4   9         21.46         21.23         0.93 o
  11   4   9        325.72        394.82        10.07 o
  13   4   9        334.84        258.34        13.92 o
  15   4   9        915.49        853.56        23.63 o
  17   4   9        137.05        107.61         1.83 o
  19   4   9        226.18        239.61         4.86 o
 -16   5   9          6.53          0.90         0.80 o
 -14   5   9         93.99         98.98         2.23 o
 -12   5   9         16.98         26.72         1.30 o
 -10   5   9         29.53         36.63         1.22 o
  -8   5   9         19.89         20.41         1.10 o
  -6   5   9        845.99        668.69        16.58 o
  -4   5   9        286.62        273.54         5.29 o
  -2   5   9         89.17         62.55         1.95 o
   0   5   9        675.78        621.44        11.74 o
   2   5   9          1.57          1.46         0.66 o
   4   5   9         17.88         12.91         0.80 o
   6   5   9       4342.11       4548.67       206.48 o
   8   5   9       1483.85       1689.22        18.73 o
  10   5   9        346.85        359.99        11.58 o
  12   5   9       1353.81       1321.12        68.82 o
  14   5   9        690.57        673.47        11.91 o
  16   5   9         30.09         32.22        10.83 o
 -13   6   9         24.05         56.16        20.42 o
 -11   6   9        144.33        176.62        10.10 o
  -9   6   9          4.48          4.16         0.61 o
  -7   6   9        273.74        276.87        10.50 o
  -5   6   9         17.82          8.84         0.90 o
  -3   6   9         46.59         50.89         3.06 o
  -1   6   9          7.38          6.49         1.05 o
   1   6   9       2942.08       3204.52        31.53 o
   3   6   9        196.41        191.28         7.91 o
   5   6   9        126.57        129.86         5.57 o
   7   6   9        105.08         94.55         4.53 o
   9   6   9         11.47         13.36         1.66 o
  11   6   9        429.52        283.20        43.42 o
  -4   7   9        296.88        111.16        10.85 o
  -2   7   9        347.87        195.16        10.52 o
   2   7   9        173.29        145.94         6.26 o
 -24   0  10        101.16        103.57         4.28 o
 -22   0  10         24.72         39.45         1.60 o
 -20   0  10         23.83         19.36         1.99 o
 -18   0  10       1051.91       1018.61        17.34 o
 -16   0  10          7.08          1.26         0.93 o
 -14   0  10         56.16         51.87         1.41 o
 -12   0  10         66.54        107.18         6.49 o
 -10   0  10         53.48         45.83         4.11 o
  -8   0  10       3931.28       3679.76        75.63 o
  -6   0  10       1117.26       1134.17       108.53 o
  -4   0  10        731.80        733.40        14.39 o
  -2   0  10       2350.64       2686.87        34.24 o
   0   0  10        634.97        469.33        14.07 o
   2   0  10       2644.43       2736.79        35.57 o
   4   0  10       2175.54       2314.93        32.67 o
   6   0  10       9181.64      10032.19       159.89 o
   8   0  10       3917.02       4357.16       109.68 o
  10   0  10        242.66        248.75         7.24 o
  12   0  10       4277.39       3817.73        58.79 o
  14   0  10      19882.17      20669.79       792.76 o
  16   0  10       1100.24       1048.49        25.42 o
  18   0  10        324.76        343.46         9.04 o
  20   0  10         73.73         73.52         4.22 o
  22   0  10       2781.50       2515.44        37.55 o
 -23   1  10         58.22         45.14         1.81 o
 -21   1  10         79.16         87.13         3.56 o
 -19   1  10        593.08        588.57         6.09 o
 -17   1  10        884.25       1039.77         8.15 o
 -15   1  10        605.64        646.28        16.52 o
 -13   1  10       2866.72       2586.13        39.86 o
 -11   1  10          0.92          3.31         1.00 o
  -9   1  10        644.07        650.19         9.43 o
  -7   1  10        188.27        193.75         3.40 o
  -5   1  10       7425.46       7135.19       128.76 o
  -1   1  10        759.71        663.72         8.61 o
   1   1  10        566.35        483.83        12.73 o
   3   1  10        625.79        594.60         8.56 o
   5   1  10      15598.62      15202.34        94.41 o
   7   1  10         65.92        126.31         3.97 o
   9   1  10       2866.95       2903.46        70.17 o
  11   1  10          3.86         12.29         1.61 o
  13   1  10        691.47        697.03         7.30 o
  15   1  10       2548.34       2609.78        34.41 o
  17   1  10       1290.70       1438.69        23.09 o
  19   1  10        238.43        254.88         6.29 o
  21   1  10       1554.22       1443.57        15.57 o
 -22   2  10         16.82          5.49         0.96 o
 -20   2  10        164.69        160.99         5.04 o
 -18   2  10        164.04        198.21         4.86 o
 -16   2  10         53.83         57.92         1.50 o
 -14   2  10        397.06        334.79        13.73 o
 -12   2  10       2566.32       2596.60        14.77 o
 -10   2  10        271.57        296.72         6.66 o
  -8   2  10         38.54         25.51         1.16 o
  -6   2  10      11391.54      12392.96       383.55 o
  -4   2  10       1889.24       2025.58        30.51 o
  -2   2  10       3407.87       3566.21       204.59 o
   0   2  10        138.38        101.00         6.22 o
   4   2  10        179.89        166.08         4.51 o
   6   2  10       1402.86       1392.29        28.09 o
   8   2  10        891.81        848.35         9.50 o
  10   2  10       1060.72       1115.23        23.38 o
  12   2  10        127.28        118.95         2.06 o
  14   2  10        163.11        163.26         3.30 o
  16   2  10          4.84         12.91         1.11 o
  18   2  10         98.16         95.24         1.75 o
  20   2  10        866.69        951.82        23.53 o
 -21   3  10         34.92         43.53         2.20 o
 -19   3  10         21.29         22.54         0.88 o
 -17   3  10        285.10        302.74         7.97 o
 -13   3  10        600.67        581.87        11.22 o
 -11   3  10       3804.11       3786.11        49.31 o
  -9   3  10         83.03         79.97         3.16 o
  -7   3  10       2028.89       2248.28        61.50 o
  -5   3  10       2337.14       2318.29        38.11 o
  -3   3  10       2036.38       1701.33        16.63 o
  -1   3  10       3929.37       3876.76        81.96 o
   1   3  10        906.18        895.67        17.29 o
   3   3  10       6883.90       6676.81        35.85 o
   5   3  10        532.13        394.86         4.84 o
   7   3  10         17.37         19.76         0.91 o
   9   3  10        271.03        254.51         7.07 o
  11   3  10         91.85        115.20         3.00 o
  13   3  10        171.81        145.90         5.26 o
  15   3  10        151.32        130.57         1.90 o
  17   3  10        911.28        887.06        13.00 o
  19   3  10        224.59        198.35         5.75 o
 -18   4  10         11.14         13.04         1.43 o
 -16   4  10        314.75        320.86         6.64 o
 -14   4  10          8.24         15.04         0.99 o
 -12   4  10        377.41        379.67         5.24 o
 -10   4  10        275.26        260.16         3.68 o
  -8   4  10       1027.11        933.17        15.54 o
  -6   4  10        145.84        231.86         4.06 o
  -4   4  10         13.68         26.59         1.41 o
  -2   4  10        188.54        183.19         4.06 o
   0   4  10        826.15        779.09         7.87 o
   2   4  10        914.15       1033.99         9.95 o
   4   4  10         46.70         52.57         1.20 o
   6   4  10       8725.14       8772.05        42.38 o
   8   4  10        773.48        836.10         8.86 o
  10   4  10          3.55          7.70         0.97 o
  12   4  10        256.50        234.68         7.01 o
  14   4  10         43.37         54.18         1.66 o
  16   4  10         10.96         11.44         0.78 o
  18   4  10        640.46        623.10         7.66 o
 -15   5  10          4.55          7.89         1.46 o
 -13   5  10        198.29        230.57         4.43 o
 -11   5  10        241.94        237.44         7.02 o
  -9   5  10        712.35        734.02         6.89 o
  -7   5  10        228.45        229.27         2.55 o
  -5   5  10          3.00          5.04         0.80 o
  -3   5  10       1106.09        912.22        15.11 o
  -1   5  10        459.24        440.93        10.21 o
   1   5  10       1306.29       1286.17        12.84 o
   3   5  10          7.39          5.01         0.77 o
   5   5  10          1.71          4.41         0.82 o
   7   5  10          5.42          7.22         1.31 o
   9   5  10         35.14         33.44         2.62 o
  11   5  10        849.73        860.28        10.66 o
  13   5  10         76.24         92.22         1.96 o
  15   5  10        343.48        334.29         6.45 o
 -12   6  10         10.08         14.39         3.32 o
 -10   6  10         28.10         12.82         2.93 o
  -8   6  10        816.48        798.08        15.71 o
  -6   6  10        160.99        154.63         6.97 o
  -4   6  10        229.64        206.04         4.86 o
  -2   6  10        408.45        355.62        10.07 o
   0   6  10       1126.21       1176.21         9.50 o
   2   6  10         26.77         20.47         1.79 o
   4   6  10          7.97          8.26         1.02 o
   6   6  10          0.71          1.61         0.63 o
   8   6  10         16.77         12.03         1.71 o
  10   6  10        123.78        107.36        11.74 o
  -1   7  10       1682.03        683.68        41.10 o
 -22   1  11         94.95         96.60         5.33 o
 -20   1  11        163.82        145.69         3.71 o
 -18   1  11       2486.08       2637.33        35.00 o
 -16   1  11        461.09        527.34         6.03 o
 -14   1  11         66.05         66.07         2.43 o
 -12   1  11       1914.61       1699.25        28.19 o
 -10   1  11        535.92        451.25        13.24 o
  -8   1  11       3452.32       3256.48        43.97 o
  -6   1  11         31.76         48.21         2.07 o
  -4   1  11        591.96        555.97        13.84 o
  -2   1  11        229.42        206.68         5.88 o
   0   1  11        207.20        207.41         5.88 o
   2   1  11       1513.95       1619.17        19.98 o
   4   1  11       1463.50       1586.63        13.12 o
   6   1  11       6002.21       6137.62       131.41 o
   8   1  11        716.54        735.16         6.72 o
  10   1  11          5.59          8.26         0.99 o
  12   1  11       2525.38       2357.81        34.07 o
  14   1  11        103.60         98.49         2.90 o
  16   1  11        131.30        126.97         4.48 o
  18   1  11        100.00        106.70         3.91 o
  20   1  11          0.94          0.87         0.51 o
  22   1  11          0.61          4.27         2.25 o
 -21   2  11         34.88         26.88         1.88 o
 -19   2  11        216.38        209.56         3.92 o
 -17   2  11          6.58          8.34         1.21 o
 -15   2  11        145.63        145.05         3.97 o
 -11   2  11        777.10        698.57        20.77 o
  -9   2  11       1586.13       1349.86        24.12 o
  -5   2  11       3995.46       3754.52        89.95 o
  -3   2  11        180.88        164.55         3.11 o
  -1   2  11       1291.12       1344.30        26.56 o
   1   2  11       1748.60       1509.12        83.59 o
   3   2  11        118.48        148.31         5.96 o
   5   2  11       1934.65       1719.39        16.17 o
   7   2  11        748.38        643.22        12.35 o
   9   2  11          7.94          7.94         0.88 o
  11   2  11       1451.43       1519.75        16.98 o
  13   2  11        200.77        199.26         2.80 o
  15   2  11        157.55        168.03         5.40 o
  17   2  11        118.89        120.32         3.56 o
  19   2  11        375.94        341.35         5.04 o
  21   2  11         48.42         31.02         3.98 o
 -20   3  11        181.60        184.81         2.74 o
 -18   3  11        548.89        577.56         6.26 o
 -16   3  11       4348.03       4240.85        77.14 o
 -14   3  11        691.17        744.62        10.44 o
 -12   3  11      12415.84      12928.74       222.79 o
 -10   3  11         80.54         89.27         4.49 o
  -8   3  11        215.21        195.28         8.93 o
  -6   3  11         25.59         26.42         2.17 o
  -4   3  11         18.48         20.02         1.21 o
  -2   3  11       1854.56       1936.26        21.26 o
   0   3  11       7172.24       7227.21        33.47 o
   2   3  11        384.88        416.90        13.01 o
   4   3  11          5.91          5.06         0.72 o
   6   3  11          0.02          2.66         1.01 o
   8   3  11       1332.60       1329.15        23.29 o
  10   3  11        427.92        434.03         9.00 o
  12   3  11         55.23         43.28         2.63 o
  14   3  11       1023.22        972.55        20.88 o
  16   3  11       1261.57       1084.00        26.57 o
  18   3  11         25.84         22.31         1.04 o
 -19   4  11        154.98        148.79         4.30 o
 -17   4  11         37.49         38.85         1.51 o
 -15   4  11          9.99         10.08         1.22 o
 -13   4  11       1306.39       1277.35        16.25 o
 -11   4  11       1183.49       1139.85         9.17 o
  -9   4  11        238.61        220.41         6.01 o
  -7   4  11          7.65          7.04         0.70 o
  -5   4  11        107.66        116.71         2.93 o
  -3   4  11        255.14        250.84         4.86 o
  -1   4  11        326.11        379.90         5.40 o
   1   4  11        145.46        169.73         3.07 o
   3   4  11        711.59        668.53         8.27 o
   5   4  11        298.59        289.76         5.42 o
   7   4  11       1910.01       2002.85        13.90 o
   9   4  11        742.93        778.20         8.95 o
  11   4  11        347.14        351.00        14.64 o
  13   4  11        667.23        626.40        21.66 o
  15   4  11        843.08        733.81        10.95 o
  17   4  11         28.55         24.09         6.24 o
 -16   5  11        850.22        972.29        10.44 o
 -14   5  11         70.47         66.42         2.12 o
 -12   5  11        383.43        384.86         7.79 o
 -10   5  11         83.50         92.11         3.59 o
  -8   5  11        499.56        507.26        11.40 o
  -6   5  11        813.17        771.23        11.68 o
  -4   5  11        738.03        561.99        10.95 o
  -2   5  11        626.00        550.49         6.03 o
   0   5  11        687.42        666.41        10.85 o
   2   5  11       1220.26       1146.52        13.48 o
   4   5  11          1.12          2.09         1.25 o
   6   5  11       1266.67       1280.66        25.76 o
   8   5  11        201.54        184.84         9.13 o
  10   5  11          2.55         11.19         4.84 o
  12   5  11          8.82         13.09         0.88 o
  14   5  11         80.85         57.90         2.50 o
  -9   6  11       1796.03       1768.34        33.68 o
  -7   6  11        341.51        345.44         4.96 o
  -5   6  11        390.17        422.40         7.87 o
  -3   6  11        174.50        204.98         2.38 o
  -1   6  11        173.76        228.79        11.58 o
   1   6  11        840.12        853.63         6.63 o
   3   6  11       1266.41       1155.49        13.56 o
   5   6  11       1070.11        962.03         9.22 o
   7   6  11        103.04        113.10         8.95 o
   9   6  11        437.72        313.59        30.61 o
 -22   0  12        116.57        148.38        14.31 o
 -20   0  12         10.83          3.41         1.79 o
 -18   0  12       2607.33       2445.87        20.75 o
 -16   0  12        320.18        308.35         7.02 o
 -14   0  12        422.23        442.68         7.77 o
 -12   0  12        181.38        190.01        21.29 o
 -10   0  12        650.91        584.65        20.37 o
  -8   0  12       1091.91       1222.64        23.44 o
  -6   0  12       9181.54       8834.88       136.89 o
  -4   0  12        306.07        324.89         4.90 o
  -2   0  12         90.66         59.88         4.98 o
   0   0  12       6725.06       6983.18        55.33 o
   2   0  12       3884.33       3770.63        19.35 o
   4   0  12      47274.76      56345.25      5514.78 o
   6   0  12         94.17        116.71         6.71 o
  10   0  12        807.52        998.91        61.97 o
  14   0  12       5871.19       5939.62        25.01 o
  16   0  12        142.85        138.22        14.51 o
  18   0  12         71.49         90.09         6.93 o
  20   0  12         70.53         91.20        13.07 o
  22   0  12       1738.55       1741.03        19.20 o
 -23   1  12         32.76         23.93         4.84 o
 -21   1  12         13.78         17.58         0.99 o
 -19   1  12        754.89        683.49        10.83 o
 -17   1  12        172.30        147.70         2.89 o
 -15   1  12         76.21         69.30         3.37 o
 -13   1  12         37.33         35.18         1.44 o
 -11   1  12        129.43        109.55         3.77 o
  -9   1  12        629.98        722.44         9.52 o
  -7   1  12       1073.31       1048.67        24.01 o
  -5   1  12        784.12        829.38        12.61 o
  -3   1  12        279.79        244.43         6.48 o
  -1   1  12        870.31        797.92        39.51 o
   1   1  12        159.49        164.89        10.12 o
   3   1  12         60.43         39.71         2.10 o
   5   1  12      12811.51      12284.58       201.34 o
   7   1  12        959.21        804.04        37.06 o
   9   1  12        183.35        211.48         6.20 o
  11   1  12         24.18         17.04         2.32 o
  13   1  12        151.31        123.85         5.04 o
  15   1  12       4182.90       4188.87       109.92 o
  17   1  12          0.37          1.08         0.97 o
  19   1  12          6.04          6.40         0.95 o
  21   1  12        396.56        447.27         4.68 o
 -22   2  12         27.17          7.35         2.54 o
 -20   2  12        156.71        144.82         1.84 o
 -18   2  12       1218.28       1319.53        15.04 o
 -16   2  12       3070.51       3305.04        16.68 o
 -14   2  12         53.79         45.75         1.20 o
 -12   2  12       2534.24       2080.10        14.02 o
 -10   2  12      10535.17       9458.92       555.15 o
  -8   2  12      10064.96       9873.16       123.28 o
  -6   2  12          9.43          5.44         0.92 o
  -4   2  12       2143.24       2017.85        73.13 o
  -2   2  12       2380.35       2050.57        15.59 o
   0   2  12       1382.05       1200.37        39.40 o
   2   2  12        912.02        807.72        29.40 o
   4   2  12        609.70        583.29        13.04 o
   6   2  12       4149.06       4377.09        36.50 o
   8   2  12         40.30         30.90         1.19 o
  10   2  12       1355.00       1235.65        28.02 o
  12   2  12         36.13         26.54         1.06 o
  14   2  12        841.72        807.47         7.14 o
  16   2  12        152.25        149.17         7.01 o
  18   2  12          8.04          8.24         1.30 o
  20   2  12        814.64        885.86         7.40 o
 -21   3  12          0.08          0.35         2.25 o
 -19   3  12       1076.23       1127.70        18.23 o
 -17   3  12       2083.83       2203.23        21.61 o
 -15   3  12        978.60       1033.77        13.84 o
 -13   3  12        781.02        718.00        10.49 o
 -11   3  12        599.96        581.74        11.46 o
  -9   3  12       1500.59       1470.09        15.19 o
  -7   3  12       1897.14       1783.00        31.63 o
  -5   3  12        929.43        898.76        23.71 o
  -3   3  12        241.85        256.71         4.69 o
  -1   3  12       1370.53       1493.55        31.14 o
   1   3  12        309.47        282.92         7.92 o
   3   3  12       2330.89       2239.24        39.13 o
   5   3  12          8.70          6.89         0.78 o
   7   3  12        955.85        896.73        34.08 o
   9   3  12        147.38        143.56         3.96 o
  11   3  12          9.90          3.85         0.88 o
  13   3  12        103.12         94.25         2.85 o
  15   3  12         33.18         29.61         1.74 o
  17   3  12         11.55          9.63         1.14 o
  19   3  12         22.64         19.25         2.40 o
 -18   4  12         25.57         33.06         1.73 o
 -16   4  12         77.63         76.14         2.17 o
 -14   4  12         22.07         18.46         1.33 o
 -12   4  12        459.01        447.74         4.86 o
 -10   4  12          1.45          5.84         2.31 o
  -8   4  12          3.16          6.73         0.85 o
  -6   4  12        180.49        181.76         2.89 o
  -4   4  12         18.94         18.26         1.31 o
  -2   4  12         63.38        108.93         3.05 o
   0   4  12       5444.28       5656.06        13.30 o
   2   4  12        548.71        559.08        10.08 o
   4   4  12       4988.38       5526.95        26.24 o
   6   4  12        939.68       1004.08        16.51 o
   8   4  12       5133.60       5586.22       188.62 o
  10   4  12       1914.35       1812.24        16.95 o
  12   4  12       1683.86       1565.91        23.09 o
  14   4  12          4.19          5.37         1.86 o
  16   4  12        173.59        148.90        17.36 o
 -15   5  12        148.68        167.60         3.35 o
 -13   5  12        135.47        130.81         6.91 o
 -11   5  12         85.69         81.70         2.22 o
  -9   5  12        220.09        220.22         7.10 o
  -7   5  12       1473.48       1115.92        31.02 o
  -5   5  12         40.04         46.76         3.19 o
  -3   5  12        143.34        175.07         6.14 o
  -1   5  12        546.92        495.96        26.81 o
   1   5  12        129.11        148.02         4.97 o
   3   5  12         11.14         10.38         1.11 o
   5   5  12       4622.65       5062.82        96.49 o
   7   5  12       1054.33        996.08        27.14 o
   9   5  12         55.10         55.96         2.90 o
  11   5  12        585.44        575.02        19.33 o
  13   5  12        621.65        558.04         9.72 o
 -10   6  12         37.37         45.29         3.35 o
  -8   6  12        382.55        354.46        10.93 o
  -6   6  12         10.82          4.79         0.63 o
  -4   6  12        541.84        543.26         7.95 o
  -2   6  12        611.91        676.46         8.73 o
   0   6  12        283.54        268.42         3.98 o
   2   6  12        132.20        126.87         3.01 o
   4   6  12        204.10        224.80         7.29 o
   6   6  12        266.59        213.08        21.15 o
   8   6  12        208.65        133.98         7.60 o
  10   6  12         25.73          8.12         4.74 o
 -22   1  13        156.39        138.55        30.62 o
 -20   1  13        214.61        232.65         5.77 o
 -18   1  13       2461.72       2521.56        33.00 o
 -16   1  13          2.96          3.67         0.76 o
 -14   1  13        353.25        382.71         3.71 o
 -12   1  13        405.68        390.39         5.90 o
 -10   1  13        701.55        757.30        20.22 o
  -8   1  13      10808.86      10949.50       220.82 o
  -6   1  13       2127.83       2230.62        41.74 o
  -4   1  13         86.52         88.49         2.08 o
  -2   1  13         32.39         27.64         1.24 o
   0   1  13        339.74        348.31         9.76 o
   2   1  13       6852.49       6321.66       195.47 o
   4   1  13        627.24        600.67        12.61 o
   6   1  13        190.08        177.17         2.68 o
   8   1  13        576.62        567.70        11.38 o
  10   1  13        715.86        786.24         6.40 o
  12   1  13       2442.56       2581.31        89.61 o
  14   1  13       1876.41       1934.17        41.46 o
  16   1  13        750.29        751.38        15.12 o
  18   1  13        318.36        307.04         7.17 o
  20   1  13        219.69        244.01         8.84 o
 -21   2  13         11.31         16.82         2.62 o
 -19   2  13        412.57        413.61         7.49 o
 -17   2  13        233.61        230.89         5.69 o
 -15   2  13        912.66        973.78        15.19 o
 -13   2  13        308.95        290.08        18.04 o
  -9   2  13       8232.51       6948.80       430.61 o
  -7   2  13       4144.71       4382.35        54.42 o
  -5   2  13       2563.23       2418.84        14.00 o
  -3   2  13        176.21        230.19         5.52 o
  -1   2  13        640.67        664.93        17.58 o
   1   2  13          6.57         10.32         1.11 o
   3   2  13       1502.98       1489.24        33.25 o
   5   2  13        493.76        472.71         4.35 o
   7   2  13        850.06        830.36         5.34 o
   9   2  13        900.57        974.93         7.83 o
  11   2  13        102.95        102.93         4.87 o
  13   2  13        425.39        441.36         8.03 o
  15   2  13         56.27         35.98         1.67 o
  17   2  13        710.54        761.78        21.16 o
  19   2  13        149.22        167.54         3.13 o
 -20   3  13         18.83         11.54         1.10 o
 -18   3  13         22.19         28.54         1.21 o
 -16   3  13        166.93        160.41         4.52 o
 -14   3  13        480.12        462.02         9.96 o
 -10   3  13       4980.71       4244.31        28.71 o
  -8   3  13       1463.00       1533.81        15.27 o
  -6   3  13        572.72        551.93         5.46 o
  -4   3  13        482.27        489.66         7.58 o
  -2   3  13        690.60        574.46         6.92 o
   0   3  13         48.35         76.62         2.53 o
   2   3  13       1315.66       1450.79        21.22 o
   4   3  13       3111.84       3137.44        17.24 o
   6   3  13          7.64         17.35         1.51 o
   8   3  13        898.83        908.06        14.13 o
  10   3  13          6.51          6.56         0.89 o
  12   3  13       1226.50       1056.54        53.70 o
  14   3  13         11.89         11.72         1.12 o
  16   3  13        414.74        338.91         4.47 o
 -17   4  13        436.53        469.16        11.66 o
 -15   4  13         86.98         98.10         3.36 o
 -13   4  13          0.81          6.88         1.73 o
 -11   4  13        381.61        370.87         3.90 o
  -9   4  13        388.15        408.80         4.73 o
  -7   4  13        195.91        119.72         5.65 o
  -5   4  13       1423.31       1218.50        25.70 o
  -3   4  13        209.29        171.28         4.92 o
  -1   4  13         75.58         91.32         4.54 o
   1   4  13          0.66          3.64         0.69 o
   3   4  13       2180.81       2008.05        22.22 o
   5   4  13      10731.17      10830.61       214.12 o
   7   4  13         88.90         93.53         2.14 o
   9   4  13        124.66        156.97         3.92 o
  11   4  13         93.14        106.01         2.28 o
  13   4  13         98.28         74.00         2.36 o
  15   4  13         28.44         22.00         2.15 o
  17   4  13        116.65        122.53         4.63 o
 -14   5  13         10.53          4.00         1.59 o
 -12   5  13         67.97         69.58         4.07 o
 -10   5  13        313.40        299.21         7.18 o
  -8   5  13         77.25         79.81         1.88 o
  -6   5  13        680.92        643.07        18.13 o
  -4   5  13         40.65         30.42         2.02 o
  -2   5  13          0.04          1.82         1.14 o
   0   5  13          1.97          2.63         1.35 o
   2   5  13        371.77        384.77         8.55 o
   4   5  13       1706.66       1698.32        26.00 o
   6   5  13        194.91        209.41         6.76 o
   8   5  13        132.38        120.84         8.28 o
  10   5  13         42.65         34.78         4.11 o
  12   5  13         62.61         49.15        11.27 o
  14   5  13        219.62        214.76        16.06 o
  -9   6  13         53.49         62.04        12.89 o
  -7   6  13        546.90        438.24        28.78 o
  -5   6  13         15.35          9.54         1.26 o
  -3   6  13          4.20          6.20         0.79 o
  -1   6  13        167.64        193.83         5.41 o
   1   6  13        148.46        150.17         5.03 o
   3   6  13          3.20          3.56         3.02 o
   5   6  13        192.32         61.90        12.25 o
   7   6  13        235.01        138.09        49.88 o
   9   6  13          0.05          1.31         2.70 o
 -22   0  14        408.92        437.04         6.89 o
 -20   0  14         11.55         10.86         2.38 o
 -16   0  14       1098.48        847.41        28.91 o
 -14   0  14       1257.20       1121.68         6.06 o
 -12   0  14        518.40        659.46        27.72 o
 -10   0  14        185.52        198.80         3.48 o
  -8   0  14       7008.96       7209.22        35.29 o
  -6   0  14       1929.41       1778.70        17.10 o
  -4   0  14        449.32        468.03        21.16 o
  -2   0  14        746.41        689.44        33.01 o
   0   0  14        201.27        159.64         7.87 o
   2   0  14      10829.39      10912.73       357.47 o
   4   0  14          4.35         11.67         1.62 o
   6   0  14       4648.89       4576.44        47.36 o
   8   0  14        276.25        266.25        13.40 o
  10   0  14       9083.94       7740.81      1055.53 o
  12   0  14        370.83        388.67         6.15 o
  16   0  14          3.54          6.54         2.86 o
  18   0  14        556.13        437.13        42.43 o
  20   0  14        993.88        868.64        10.52 o
 -21   1  14         11.31         16.03         3.34 o
 -19   1  14          2.88          3.09         0.97 o
 -17   1  14        375.15        278.83         3.23 o
 -15   1  14       1490.33       1235.04        46.50 o
 -13   1  14        106.91         99.23         8.09 o
 -11   1  14        121.76        126.58         3.30 o
  -9   1  14       3771.17       3830.52       171.54 o
  -7   1  14       5907.69       6156.90        93.16 o
  -5   1  14        372.67        387.97         7.39 o
  -3   1  14       1162.02       1159.69        16.65 o
  -1   1  14        904.63        723.46        12.37 o
   1   1  14       1803.89       1828.77        16.05 o
   3   1  14        161.26        134.57         4.45 o
   5   1  14       5138.31       4982.97        51.69 o
   7   1  14       1545.95       1514.99        23.08 o
   9   1  14       2410.34       2287.81        12.01 o
  11   1  14       6640.31       5995.90       250.65 o
  13   1  14       2746.89       2774.36        22.15 o
  15   1  14        413.73        408.22        21.25 o
  17   1  14        284.11        296.34         9.86 o
  19   1  14          0.07          0.43         0.87 o
  21   1  14        497.67        594.13        17.09 o
 -20   2  14       1096.32       1182.27        20.09 o
 -18   2  14        305.76        321.81         4.29 o
 -16   2  14        381.48        376.97         7.85 o
 -14   2  14         14.60         16.43         1.05 o
 -12   2  14       1922.53       1922.64        13.45 o
 -10   2  14        367.08        368.01        12.05 o
  -8   2  14       2264.10       2091.96        24.97 o
  -6   2  14          0.00          6.10         2.29 o
  -4   2  14        309.51        277.77         9.78 o
  -2   2  14          5.30         14.58         1.95 o
   0   2  14       1372.59       1185.61        11.68 o
   2   2  14         18.32         19.17         1.20 o
   4   2  14        213.46        210.79         8.62 o
   6   2  14       2327.09       2174.71        20.18 o
   8   2  14        131.20        102.38         1.55 o
  10   2  14        331.75        305.70         4.51 o
  12   2  14        543.76        543.70        11.09 o
  14   2  14        221.54        155.89         6.56 o
  16   2  14        125.32         86.33         2.04 o
  18   2  14         21.25         19.46         1.08 o
 -19   3  14        173.90        180.98        11.83 o
 -17   3  14         51.69         51.31         1.50 o
 -15   3  14         44.69         41.20         4.03 o
 -13   3  14        231.97        213.11         6.94 o
 -11   3  14        141.37         97.89         5.71 o
  -9   3  14         61.49         45.86         2.74 o
  -7   3  14        500.50        530.87        11.29 o
  -5   3  14          1.76          1.32         0.78 o
  -3   3  14         40.57         42.27         1.44 o
  -1   3  14       3798.22       3540.19        18.25 o
   1   3  14         72.59         51.65         2.66 o
   3   3  14        862.50        814.34        10.77 o
   5   3  14          0.52          3.98         2.03 o
   7   3  14        226.02        229.57         6.72 o
   9   3  14         99.79         91.72         5.09 o
  11   3  14        696.31        646.26        16.34 o
  13   3  14        557.07        508.80        10.28 o
  15   3  14        481.08        432.96        11.52 o
  17   3  14        323.91        320.11        14.52 o
 -18   4  14         52.98         69.28         2.21 o
 -16   4  14          0.93         12.54         4.79 o
 -14   4  14        128.25        116.83         4.14 o
 -12   4  14        864.49        911.22        12.30 o
 -10   4  14        998.05        951.98        29.94 o
  -8   4  14        160.29        146.82        15.96 o
  -6   4  14        202.96        156.56         5.25 o
  -4   4  14          5.23          1.94         0.91 o
  -2   4  14         78.19        136.17         5.70 o
   0   4  14          1.16          2.04         0.72 o
   2   4  14       7296.85       7615.88        43.24 o
   4   4  14         70.78         91.44         3.78 o
   6   4  14        369.06        401.40         6.77 o
   8   4  14       1961.36       1980.77        35.39 o
  10   4  14          5.18          7.30         1.34 o
  12   4  14        168.38        188.80         2.61 o
  14   4  14         26.14         32.81         3.96 o
  16   4  14        715.30        706.37         8.61 o
 -15   5  14        141.01        152.50         3.24 o
 -13   5  14          8.61          5.92         1.85 o
 -11   5  14          6.34          7.30         0.70 o
  -9   5  14        337.58        297.04        18.17 o
  -7   5  14          1.72          1.26         1.32 o
  -5   5  14       1122.59        889.63        21.34 o
  -3   5  14         46.64         39.07         3.66 o
  -1   5  14         39.71         31.20         2.96 o
   1   5  14        779.00        733.36         8.89 o
   3   5  14        217.53        214.14         6.11 o
   5   5  14        137.09        147.85         5.15 o
   7   5  14          6.39          5.82         1.35 o
   9   5  14         90.08         88.35         8.79 o
  11   5  14         59.64         58.03         9.68 o
  13   5  14          1.67          0.62         0.92 o
 -10   6  14       1229.69       1208.72        30.73 o
  -8   6  14         68.78         61.69         5.08 o
  -6   6  14        296.70        297.59         4.91 o
  -4   6  14        308.80        306.09        23.99 o
  -2   6  14          0.17          2.43         0.85 o
   2   6  14        391.79        373.02         8.48 o
   4   6  14        169.33        154.98         6.72 o
   6   6  14        864.60        574.82        21.26 o
   8   6  14         67.39         32.40         6.64 o
 -22   1  15        367.90        201.53        14.91 o
 -20   1  15        106.77        120.26         4.83 o
 -18   1  15        582.14        565.49         9.91 o
 -16   1  15        990.02        928.97        14.69 o
 -14   1  15          0.63          3.24         2.49 o
 -12   1  15        527.82        501.11         5.80 o
 -10   1  15        343.41        319.34         8.30 o
  -8   1  15       1302.51       1285.66        11.76 o
  -6   1  15         26.39         37.93         1.67 o
  -4   1  15        405.77        400.51         8.08 o
  -2   1  15         11.66          8.24         1.08 o
   0   1  15        207.94        215.94         9.62 o
   2   1  15       9933.29       9453.90       123.72 o
   4   1  15        785.74        666.86        12.40 o
   6   1  15       9426.40       9709.47       109.14 o
   8   1  15       3064.82       2965.97        38.89 o
  10   1  15       4061.60       4288.66        23.50 o
  12   1  15        791.15        773.27        20.27 o
  14   1  15        369.38        363.10         9.14 o
  16   1  15        947.15        878.23        13.08 o
  18   1  15        163.05        153.15         8.67 o
  20   1  15        219.83        243.52         5.35 o
 -21   2  15       2470.21       1911.37        42.21 o
 -19   2  15       4196.27       4539.67        56.55 o
 -17   2  15       1687.81       1756.43        15.97 o
 -15   2  15       1835.91       1968.31        17.25 o
 -13   2  15       2381.08       2388.92        25.37 o
 -11   2  15       1384.02       1357.05        11.72 o
  -9   2  15       1356.54       1341.08        20.11 o
  -7   2  15       1973.77       1968.54        31.89 o
  -5   2  15        246.51        282.49         8.48 o
  -3   2  15         13.72          5.83         1.14 o
  -1   2  15        863.10        919.11        25.88 o
   1   2  15          8.54         12.02         1.20 o
   3   2  15        969.92        894.24        20.28 o
   5   2  15       1644.51       1612.37        47.63 o
   7   2  15       1127.90       1144.25        19.66 o
   9   2  15          1.17          8.95         4.47 o
  11   2  15        288.31        245.59         7.72 o
  13   2  15       2468.18       2210.69        26.13 o
  15   2  15        259.05        222.46         7.82 o
  17   2  15        388.39        399.14         7.59 o
  19   2  15       1200.31       1196.72        47.84 o
 -20   3  15         29.88         32.42         2.00 o
 -18   3  15          2.48          6.80         1.64 o
 -16   3  15        195.75        205.24         7.15 o
 -14   3  15         63.90         68.75         8.37 o
 -12   3  15       1938.55       1912.21        27.16 o
 -10   3  15       9144.87       8415.91       281.78 o
  -8   3  15       1034.81       1172.81        10.39 o
  -6   3  15          3.97          3.20         1.24 o
  -4   3  15         29.31         20.63         2.34 o
  -2   3  15        177.91        188.17         7.05 o
   0   3  15       2972.58       3067.29        52.53 o
   2   3  15        114.87        120.56         3.21 o
   4   3  15       1076.92       1030.07        37.00 o
   6   3  15       1256.93       1296.29        20.74 o
   8   3  15        561.97        629.32        15.59 o
  10   3  15        650.14        560.16        16.85 o
  12   3  15        405.03        290.15         3.24 o
  14   3  15        165.47        154.11         5.56 o
  16   3  15         10.30         11.16         1.35 o
  18   3  15        265.06        273.62         8.66 o
 -17   4  15        681.52        782.30        10.83 o
 -15   4  15         97.96        108.40         5.51 o
 -13   4  15       1071.78        988.55        43.98 o
 -11   4  15        227.80        248.97        16.13 o
  -9   4  15        856.97        774.55        34.35 o
  -7   4  15        799.88        638.56        21.54 o
  -5   4  15        918.33        782.91         9.46 o
  -3   4  15       1921.70       1883.26        35.06 o
  -1   4  15       1655.94       1880.43        32.81 o
   1   4  15        188.84        189.30         4.85 o
   3   4  15       1478.92       1533.00        13.21 o
   5   4  15         45.84         41.73         1.22 o
   7   4  15        172.97        187.95         6.45 o
   9   4  15        189.01        188.72         5.24 o
  11   4  15        808.86        817.32        19.50 o
  13   4  15        387.18        380.39         4.97 o
  15   4  15         16.78         23.69         1.84 o
 -14   5  15        845.61        929.81         6.17 o
 -12   5  15         43.90         47.36         2.42 o
 -10   5  15         91.02         90.24         5.77 o
  -8   5  15        287.74        209.13         9.87 o
  -6   5  15        571.71        529.16        29.62 o
  -4   5  15         92.69         50.68         4.72 o
  -2   5  15         55.85         35.53         3.83 o
   0   5  15         60.59         52.55         7.37 o
   2   5  15         33.74         29.64         2.65 o
   4   5  15        641.81        656.68        29.45 o
   6   5  15        542.01        556.45        20.24 o
   8   5  15        270.41        175.78        12.03 o
  12   5  15         30.89         32.29         2.70 o
  -7   6  15         14.50         15.83         2.78 o
  -5   6  15        180.85        170.98        13.55 o
  -3   6  15        383.28        366.94        60.98 o
  -1   6  15        198.99        159.19        49.54 o
   1   6  15        213.28        192.37         6.97 o
   3   6  15        150.00        143.73        63.84 o
   5   6  15        203.15        134.84        12.84 o
 -20   0  16         22.80         15.46         1.17 o
 -18   0  16        524.02        604.37        50.67 o
 -16   0  16         19.07         12.80         6.20 o
 -14   0  16        421.35        385.04         6.88 o
 -10   0  16         23.82         19.23         1.64 o
  -8   0  16       2021.33       1956.28        22.23 o
  -6   0  16        344.59        354.58         5.35 o
  -4   0  16        608.53        561.05        21.50 o
  -2   0  16        588.85        676.01        23.94 o
   0   0  16       4267.44       4014.60        34.67 o
   2   0  16        656.91        640.05        34.39 o
   4   0  16         38.61         60.00         7.23 o
   6   0  16        898.31        882.61        14.51 o
   8   0  16        133.19        131.22         3.17 o
  10   0  16        278.12        254.22        10.10 o
  12   0  16        307.91        368.10         6.10 o
  14   0  16        391.80        369.97         6.81 o
  16   0  16        527.47        541.75         7.97 o
  18   0  16         54.23         71.60         3.09 o
  20   0  16         13.13         28.85         2.81 o
 -21   1  16         63.27         83.42         3.83 o
 -19   1  16       1366.40       1429.94         6.85 o
 -17   1  16        220.11        240.37         6.41 o
 -15   1  16        788.65        657.59        29.97 o
 -13   1  16        263.63        277.36        23.57 o
 -11   1  16          3.62          6.13         2.24 o
  -9   1  16       1873.98       1991.95        25.00 o
  -7   1  16        103.42        123.59         3.36 o
  -5   1  16        514.54        481.36        11.47 o
  -3   1  16          1.32          9.14         3.84 o
  -1   1  16       1065.04        968.33        26.11 o
   1   1  16       4689.70       4409.82        43.86 o
   3   1  16        725.22        748.10         8.76 o
   5   1  16         31.95         30.44         3.77 o
   7   1  16        234.07        253.49         8.45 o
   9   1  16         17.88         28.51         2.00 o
  11   1  16       3458.97       3709.96        14.58 o
  13   1  16        269.95        296.85         3.95 o
  15   1  16          8.39         16.47         1.15 o
  17   1  16          0.04          0.70         1.22 o
  19   1  16          9.32          8.24         1.19 o
 -20   2  16       2615.57       3003.20       202.81 o
 -18   2  16        949.32        945.76         8.44 o
 -16   2  16        963.43       1039.18        45.03 o
 -14   2  16          0.32          1.85         1.25 o
 -12   2  16        285.41        274.88        11.42 o
 -10   2  16        568.11        559.98        14.22 o
  -8   2  16        178.12        155.37         4.24 o
  -6   2  16         14.49         23.24         1.08 o
  -4   2  16        298.29        310.45         4.67 o
  -2   2  16        951.75       1019.04        12.45 o
   0   2  16        725.78        669.04        18.11 o
   2   2  16        383.85        413.01        15.05 o
   4   2  16       1175.45       1140.65        20.49 o
   6   2  16       1016.81        936.33        21.96 o
   8   2  16        437.91        453.87         9.76 o
  10   2  16       2701.25       2500.28        31.65 o
  12   2  16       2522.79       2462.44        24.40 o
  14   2  16        174.52        163.16         3.10 o
  16   2  16          1.44          0.04         1.52 o
  18   2  16          7.29         20.94         1.23 o
 -19   3  16         21.82         25.63         2.07 o
 -17   3  16        632.19        617.61        13.87 o
 -15   3  16        827.84        802.72         8.60 o
 -13   3  16       3679.79       2668.25        30.32 o
 -11   3  16      16850.92      15242.81       771.30 o
  -9   3  16        757.88        726.45         6.53 o
  -7   3  16        822.76        772.00        10.39 o
  -5   3  16          0.87          1.66         1.35 o
  -3   3  16        229.44        259.78         5.91 o
  -1   3  16          0.68          4.77         2.03 o
   1   3  16       1617.52       1595.27        14.36 o
   5   3  16       1548.58       1409.80        46.94 o
   7   3  16       3354.99       3448.81        24.58 o
   9   3  16         25.90         18.13         1.89 o
  11   3  16        167.24        148.20         2.89 o
  13   3  16          6.03          9.48         1.58 o
  15   3  16        335.39        343.89        12.68 o
  17   3  16        307.77        306.83        21.81 o
 -16   4  16        117.00        118.42         2.81 o
 -14   4  16          1.45          1.08         0.75 o
 -12   4  16         95.64         80.46         4.07 o
 -10   4  16       1108.20        872.68        63.09 o
  -8   4  16       2405.02       1894.27        11.83 o
  -6   4  16         11.41          9.63         1.14 o
  -4   4  16          1.93          2.14         1.10 o
  -2   4  16        536.72        574.39        23.47 o
   0   4  16       1084.75       1101.04        34.83 o
   2   4  16       1705.95       1847.85        10.76 o
   4   4  16        550.65        634.58        10.64 o
   6   4  16        603.60        636.65        46.45 o
   8   4  16       2531.55       2528.18        20.47 o
  10   4  16        797.39        877.19        14.11 o
  12   4  16         47.32         40.60         4.35 o
  14   4  16         81.91         72.34         3.79 o
 -13   5  16          2.41          4.56         0.96 o
 -11   5  16         47.40         45.24         3.79 o
  -9   5  16         40.47         40.83         2.75 o
  -7   5  16        301.42        250.95         4.89 o
  -5   5  16        209.10        227.13         4.95 o
  -3   5  16        417.40        360.43        57.99 o
  -1   5  16        191.91        158.33        20.31 o
   1   5  16        161.86        120.62         5.62 o
   3   5  16         34.28         36.25         5.97 o
   5   5  16          4.97          5.73         1.34 o
  11   5  16        465.30        441.91         6.71 o
  -6   6  16         42.68         39.00         5.53 o
  -4   6  16        297.64        304.73         7.01 o
  -2   6  16         87.53         46.75        10.81 o
   0   6  16        211.32         70.93        16.27 o
   2   6  16         11.14          3.22         3.54 o
 -20   1  17        130.87        132.79         2.75 o
 -18   1  17         86.45         89.95         1.94 o
 -16   1  17        589.65        626.43         6.93 o
 -14   1  17        358.52        316.55        12.28 o
 -12   1  17         93.50        100.30         3.47 o
 -10   1  17       2342.81       2128.51        39.12 o
  -8   1  17         23.51         22.91         0.88 o
  -6   1  17        202.25        234.92         4.23 o
  -4   1  17        450.16        438.20         7.74 o
  -2   1  17        881.61        944.16        19.35 o
   0   1  17         61.63         64.99         2.32 o
   2   1  17        695.90        612.93        17.67 o
   4   1  17        294.95        245.60         6.50 o
   6   1  17       1309.55       1293.93         9.32 o
   8   1  17          1.53          3.34         1.36 o
  10   1  17       4333.08       4399.96        22.15 o
  12   1  17         37.65         38.07         2.06 o
  14   1  17        117.96        113.21         3.60 o
  16   1  17          2.44          2.47         1.25 o
  18   1  17        116.20        114.46         4.49 o
 -19   2  17       1025.05       1107.40        10.29 o
 -17   2  17        635.74        663.33         5.19 o
 -15   2  17        174.15        169.74        11.49 o
 -13   2  17         94.60        103.52         3.45 o
 -11   2  17       4133.07       3941.23        53.67 o
  -9   2  17       1788.07       1733.50        35.89 o
  -7   2  17          0.39          2.61         1.35 o
  -5   2  17         83.90         83.74         1.77 o
  -3   2  17        897.41        852.35        10.07 o
  -1   2  17       2835.82       2720.60        65.73 o
   1   2  17        217.44        235.05         8.84 o
   3   2  17         26.85         22.52         1.20 o
   5   2  17        585.11        585.55         8.70 o
   7   2  17         11.77         18.73         2.39 o
   9   2  17       5107.28       5561.84        33.55 o
  11   2  17       4278.50       4306.73        57.08 o
  13   2  17        383.04        305.26         6.10 o
  15   2  17         55.30         40.92         1.98 o
  17   2  17         69.57         82.64         2.01 o
 -18   3  17        164.01        179.80         8.40 o
 -16   3  17          0.97          1.52         0.74 o
 -14   3  17       1344.94       1047.56         7.43 o
 -12   3  17        109.82        137.94        10.40 o
 -10   3  17       7026.27       6177.53       127.35 o
  -8   3  17        620.62        612.97        16.52 o
  -6   3  17        201.39        176.94         4.52 o
  -4   3  17         48.02         51.56         1.14 o
  -2   3  17          5.61         11.32         1.66 o
   0   3  17       1252.82       1065.36        24.24 o
   2   3  17       8251.97       8137.14        73.55 o
   4   3  17       1216.13       1087.50        11.05 o
   6   3  17        245.56        215.96         8.49 o
   8   3  17        117.68        118.75         4.07 o
  10   3  17        122.74        142.64         4.33 o
  12   3  17        381.75        333.45        25.54 o
  14   3  17        222.18        240.12         8.88 o
  16   3  17         22.57         23.59         2.29 o
 -15   4  17        179.47        188.55         3.59 o
 -13   4  17        177.86        169.83         6.12 o
 -11   4  17       1208.83       1259.43        13.06 o
  -9   4  17        562.54        554.91        12.00 o
  -7   4  17        813.89        785.22        18.76 o
  -5   4  17        648.53        609.76        23.47 o
  -3   4  17        927.24        870.52        10.70 o
  -1   4  17        183.70        181.14         7.33 o
   1   4  17        100.01        130.47         7.44 o
   3   4  17          0.24          5.26         1.91 o
   5   4  17        231.57        250.42         3.34 o
   7   4  17        132.38        149.63         6.50 o
   9   4  17        192.94        169.02        12.73 o
  11   4  17         99.49         49.29         6.45 o
 -12   5  17         46.14         56.87         2.59 o
 -10   5  17        302.76        315.08         4.33 o
  -8   5  17        319.26        319.30         7.14 o
  -6   5  17         89.82         84.85         7.44 o
  -4   5  17        340.06        262.81        21.59 o
  -2   5  17         45.27         38.97         6.14 o
   0   5  17        239.06        264.89         6.08 o
   2   5  17         11.12          9.02         2.81 o
   4   5  17        265.91        256.42        24.98 o
   8   5  17        298.39        292.58         5.70 o
  10   5  17         24.60         16.81         7.77 o
  -3   6  17         20.79          3.29         4.85 o
  -1   6  17         66.36         22.69        10.74 o
 -20   0  18        162.22        165.91         3.40 o
 -18   0  18          0.71          2.24         2.36 o
 -16   0  18        530.19        441.36        21.19 o
 -14   0  18        701.17        703.52        51.94 o
 -12   0  18       7900.12       7656.81       119.64 o
 -10   0  18       6946.80       6413.70       457.06 o
  -8   0  18        743.19        742.05        22.62 o
  -6   0  18          2.66          1.55         0.92 o
  -4   0  18       1304.21       1324.47        27.23 o
  -2   0  18       7964.52       8193.03        97.25 o
   0   0  18       8599.57       8706.85       107.48 o
   2   0  18        363.45        359.64        20.53 o
   4   0  18       2005.47       1863.56        59.45 o
   6   0  18       1004.76        885.17        37.75 o
   8   0  18        656.49        585.54        18.88 o
  10   0  18        759.22        716.63         8.40 o
  12   0  18        267.80        268.47         9.32 o
  14   0  18         70.61         77.11         1.88 o
  16   0  18         12.84         14.70         1.76 o
  18   0  18          1.38          1.17         1.40 o
 -19   1  18        598.38        649.80        12.54 o
 -17   1  18         13.15         28.17         2.75 o
 -15   1  18         64.68         62.49         3.30 o
 -13   1  18       2362.65       2447.29        58.11 o
 -11   1  18         11.87         15.49         1.90 o
  -9   1  18       1120.92       1123.50        10.94 o
  -7   1  18        183.48        200.62         5.17 o
  -5   1  18       2057.52       2056.72         9.74 o
  -3   1  18        166.60        163.40         4.45 o
  -1   1  18        304.52        304.47        11.08 o
   1   1  18         24.49         33.63         4.49 o
   3   1  18       3143.80       3150.03        72.12 o
   5   1  18        363.27        332.05        11.49 o
   7   1  18       5428.78       5323.29        30.14 o
   9   1  18        366.69        364.35        11.34 o
  11   1  18         15.88          6.21         1.57 o
  13   1  18          5.38          3.83         1.63 o
  15   1  18         23.16         16.54         0.92 o
  17   1  18         61.13         36.95         2.09 o
 -18   2  18         63.00         55.96         2.16 o
 -16   2  18          0.16          0.83         1.21 o
 -14   2  18        272.82        256.25         9.04 o
 -12   2  18        839.39        804.85        12.77 o
 -10   2  18       3481.62       3421.65        14.42 o
  -8   2  18        462.66        475.80        13.61 o
  -6   2  18         35.44         36.20         1.74 o
  -4   2  18        542.04        574.66         3.24 o
  -2   2  18          0.30          1.24         0.86 o
   0   2  18       1506.33       1477.16        51.54 o
   2   2  18       1377.52       1394.44        32.00 o
   4   2  18         15.05         15.81         1.87 o
   6   2  18       2514.30       2372.13        15.67 o
   8   2  18        966.29        959.76        19.38 o
  10   2  18       1980.07       2205.82        33.02 o
  12   2  18        152.74         91.70         4.52 o
  14   2  18        604.61        721.55        11.27 o
  16   2  18         32.24         25.22         2.44 o
  18   2  18        216.91        220.90         6.27 o
 -17   3  18        386.09        382.34        21.49 o
 -15   3  18       1793.04       1722.25        10.63 o
 -13   3  18        456.58        496.90        10.53 o
 -11   3  18         77.70         71.67         6.42 o
  -9   3  18         18.37         14.89         1.18 o
  -7   3  18         58.79         59.99         1.87 o
  -5   3  18        146.83        174.63         5.43 o
  -3   3  18        218.44        247.79         3.87 o
  -1   3  18       6069.28       6366.72        21.42 o
   1   3  18       1302.01       1183.73         7.17 o
   3   3  18          2.26         14.01         4.52 o
   5   3  18        507.02        448.64        12.38 o
   7   3  18         45.83         44.14         1.32 o
   9   3  18         71.24         60.01         2.15 o
  11   3  18         67.52         58.50         2.03 o
  13   3  18         81.23         64.61         1.97 o
  15   3  18         44.12         47.94         3.30 o
 -16   4  18        205.24        206.73         4.05 o
 -14   4  18       2023.55       2062.94        66.72 o
 -12   4  18          0.18          4.79         1.00 o
 -10   4  18        128.55        142.70        12.84 o
  -8   4  18        262.20        206.28         6.84 o
  -6   4  18         42.95         29.17         2.20 o
  -4   4  18        610.32        682.84         9.43 o
  -2   4  18          0.23          3.39         1.86 o
   0   4  18       1006.33       1020.28        15.70 o
   2   4  18         71.54         85.77         3.54 o
   4   4  18         27.80         33.93         2.38 o
   6   4  18        308.91        279.97         5.75 o
  10   4  18        283.83        304.69        15.97 o
  12   4  18         87.77         86.28         3.46 o
  14   4  18          1.81          0.91         2.19 o
 -11   5  18        126.51        114.96         3.53 o
  -9   5  18         88.48         82.14        17.69 o
  -7   5  18          7.80         14.37         2.30 o
  -5   5  18        607.54        567.15         5.23 o
  -3   5  18         47.17         58.82         9.26 o
  -1   5  18         25.94         24.15         5.16 o
   1   5  18          5.36          8.29         1.98 o
   3   5  18        559.92        619.75        25.69 o
   5   5  18         13.30         11.13         3.79 o
   7   5  18        206.89        219.07         4.95 o
   9   5  18        365.03        324.72         5.82 o
   0   6  18          0.09         -0.48         2.24 o
 -20   1  19        987.48        968.58        10.37 o
 -18   1  19        367.41        368.89         3.80 o
 -16   1  19        468.33        438.29         5.87 o
 -14   1  19         21.58         23.33         1.53 o
 -12   1  19        644.30        507.64        19.34 o
 -10   1  19         26.92         37.72         1.29 o
  -8   1  19       1316.67       1332.84         6.92 o
  -6   1  19          9.45          9.79         1.19 o
  -4   1  19        331.10        342.20         5.38 o
  -2   1  19        966.43       1036.81        10.78 o
   0   1  19        569.41        567.79        11.88 o
   2   1  19        906.37        890.69        20.20 o
   4   1  19         27.75         26.66         1.95 o
   6   1  19         17.53         11.68         1.22 o
   8   1  19       1425.20       1394.98        29.61 o
  10   1  19       1858.74       1695.69        29.77 o
  12   1  19        638.65        597.90        11.46 o
  14   1  19         12.75          6.61         1.26 o
  16   1  19         31.82         32.60         1.46 o
  18   1  19         44.79         38.77         2.88 o
 -19   2  19        727.90        856.10         7.93 o
 -17   2  19       1231.78       1182.58        18.39 o
 -15   2  19        153.23        159.19         3.14 o
 -13   2  19         61.88         69.41         1.55 o
 -11   2  19        147.62        150.54         6.32 o
  -9   2  19        524.47        529.40         8.92 o
  -7   2  19        406.85        402.40         8.02 o
  -5   2  19         98.19         94.51         1.74 o
  -3   2  19         71.72         65.24         3.75 o
  -1   2  19         61.03         58.57         1.75 o
   1   2  19       1463.91       1430.46        29.18 o
   3   2  19        243.99        269.28         8.78 o
   5   2  19        197.19        216.48         4.37 o
   7   2  19      10663.17      10372.69       297.66 o
   9   2  19       1648.09       1351.48        27.53 o
  11   2  19        732.16        646.70        24.20 o
  13   2  19        362.44        340.11         5.92 o
  15   2  19         14.34         23.49         1.54 o
  17   2  19          0.38          2.02         1.57 o
 -18   3  19          0.76          1.73         2.16 o
 -16   3  19          4.37          7.73         1.86 o
 -14   3  19        986.02        806.58        44.26 o
 -12   3  19       2384.91       2202.92        10.97 o
 -10   3  19          2.57          0.98         0.91 o
  -8   3  19       2454.36       2466.95        47.29 o
  -6   3  19        428.06        399.29         8.52 o
  -4   3  19        194.66        196.10         8.12 o
  -2   3  19        174.25        156.14         7.20 o
   0   3  19       1200.00       1166.81         6.93 o
   2   3  19         69.16         78.50         4.29 o
   4   3  19        224.52        211.19         5.50 o
   6   3  19        751.38        737.56        35.39 o
   8   3  19       1262.75       1225.88        53.60 o
  10   3  19        523.24        531.26        31.74 o
  12   3  19        114.47         99.60         2.43 o
  14   3  19         36.66         37.87         2.18 o
 -15   4  19         26.13         22.86         1.33 o
 -13   4  19       1129.13       1131.59         8.73 o
 -11   4  19         60.24         84.63         3.94 o
  -9   4  19         88.31         93.37         9.33 o
  -7   4  19        545.02        535.92        15.55 o
  -5   4  19       4291.39       3332.59        36.53 o
  -3   4  19        406.07        458.55         8.10 o
  -1   4  19        850.62        805.22         7.47 o
   1   4  19        620.87        690.84        17.36 o
   3   4  19        295.42        299.99        12.33 o
   5   4  19        291.45        269.56        12.07 o
   7   4  19        209.49        227.15         8.54 o
   9   4  19        302.62        292.10         4.84 o
  11   4  19        113.23        101.18         3.77 o
  13   4  19        321.93        339.97        10.03 o
 -10   5  19         49.42         40.28         2.76 o
  -8   5  19         53.66         71.28         3.92 o
  -6   5  19        256.30        280.85         5.39 o
  -4   5  19         14.88         22.68         4.92 o
  -2   5  19        804.53        866.66         6.91 o
   0   5  19         78.48         73.12         5.67 o
   2   5  19         27.19         23.82         1.99 o
   4   5  19         87.37        103.42         3.41 o
   6   5  19         39.16         46.72         3.64 o
   8   5  19        823.48        898.81        10.33 o
 -20   0  20        246.03        241.64         7.61 o
 -18   0  20        376.10        414.21         4.66 o
 -16   0  20        954.74        880.17        45.47 o
 -14   0  20       1056.91        990.34        51.34 o
 -10   0  20        213.81        218.10         3.31 o
  -8   0  20         91.88         95.45         3.86 o
  -6   0  20        110.77        126.57         3.07 o
  -4   0  20        269.52        242.01         3.45 o
  -2   0  20        333.79        344.76         9.60 o
   0   0  20          6.87         16.49         2.29 o
   2   0  20         99.34        113.83        14.00 o
   4   0  20          3.78          4.50         1.78 o
   6   0  20         64.16         64.90         3.33 o
   8   0  20       1426.69       1414.77         9.56 o
  10   0  20        506.03        491.77         5.72 o
  12   0  20        519.01        541.08        16.32 o
  14   0  20         94.81         96.56         5.77 o
  16   0  20          1.20          2.69         3.10 o
 -19   1  20        268.30        289.88         6.81 o
 -17   1  20          2.53          4.93         0.64 o
 -15   1  20       1125.41       1090.07         7.42 o
 -13   1  20         24.43         18.39         1.49 o
 -11   1  20         50.28         42.17         1.56 o
  -9   1  20        502.74        534.17         6.83 o
  -7   1  20        748.27        774.89         4.19 o
  -5   1  20         14.98         11.86         1.16 o
  -3   1  20       2008.04       2130.43        23.62 o
  -1   1  20          8.82          9.10         1.41 o
   1   1  20        260.09        253.69         6.45 o
   3   1  20       2416.64       2443.06        45.15 o
   5   1  20        120.77        112.23         3.08 o
   7   1  20        102.33         66.80         1.83 o
   9   1  20         32.27         54.73         3.48 o
  11   1  20        320.29        316.24         5.03 o
  13   1  20         26.34         29.48         1.61 o
  15   1  20        328.48        335.13         6.87 o
  17   1  20          2.86          3.42         1.40 o
 -18   2  20        620.45        676.30        13.32 o
 -16   2  20        211.03        208.49         6.85 o
 -14   2  20        555.84        573.27         8.85 o
 -12   2  20          2.70          3.30         0.97 o
 -10   2  20         88.12         90.51         5.41 o
  -8   2  20        395.90        424.66         5.60 o
  -6   2  20          0.01          3.25         0.98 o
  -4   2  20       1307.01       1263.84        15.67 o
  -2   2  20         20.64         16.67         1.53 o
   0   2  20       2241.34       2286.64        31.19 o
   2   2  20         37.48         25.85         2.26 o
   4   2  20       2662.59       2732.57        21.99 o
   6   2  20         86.40         98.91         2.27 o
   8   2  20       7664.39       7549.68       231.42 o
  10   2  20         73.46         57.18         3.17 o
  12   2  20        159.84        160.09         5.65 o
  14   2  20        205.07        180.45        15.93 o
  16   2  20         19.75         20.49         1.41 o
 -17   3  20          5.98         10.85         1.79 o
 -15   3  20        698.99        635.61        10.40 o
 -13   3  20          0.43          0.61         1.07 o
 -11   3  20          1.27          2.96         1.08 o
  -9   3  20          0.77          2.34         0.89 o
  -7   3  20        466.82        459.13         5.39 o
  -5   3  20        573.11        576.83         5.78 o
  -3   3  20          1.87          2.76         0.91 o
  -1   3  20       2924.90       3142.47        43.23 o
   1   3  20        553.03        533.51         6.17 o
   3   3  20       2672.20       2752.24        44.42 o
   5   3  20        494.82        466.37         9.78 o
   7   3  20        570.93        607.23        11.13 o
   9   3  20        352.68        376.64        16.44 o
  11   3  20         61.04         55.50         2.02 o
  13   3  20          3.63          1.35         1.82 o
 -14   4  20       2829.16       2291.25        55.28 o
 -12   4  20       2522.55       2411.83        34.29 o
 -10   4  20        922.44       1000.47        21.54 o
  -8   4  20        764.66        726.21        11.34 o
  -4   4  20         45.82         33.96         3.93 o
  -2   4  20       1123.97        963.42        13.48 o
   0   4  20        162.23        182.54         3.62 o
   2   4  20       1031.53       1072.81        10.34 o
   4   4  20        556.46        595.75         6.99 o
   6   4  20       1024.02       1071.82        44.55 o
   8   4  20        527.20        498.94        16.61 o
  10   4  20          7.01          9.07         2.74 o
  12   4  20        298.88        286.95         8.85 o
  -9   5  20        325.50        310.50        29.87 o
  -7   5  20        653.96        604.35        35.79 o
  -5   5  20        417.00        431.94         7.20 o
  -3   5  20        357.59        300.35         5.50 o
  -1   5  20        123.10        132.20        18.22 o
   1   5  20        235.09        238.72        22.88 o
   3   5  20        791.37        865.58        11.45 o
   5   5  20        144.79        163.99         5.87 o
   7   5  20        157.39        169.38         5.89 o
 -18   1  21         42.38         60.72         2.55 o
 -16   1  21          8.64         16.74         2.30 o
 -14   1  21          0.50          1.35         1.26 o
 -12   1  21       1106.35       1071.86        19.46 o
 -10   1  21       1409.48       1431.57        31.82 o
  -8   1  21       2169.81       2230.29        47.75 o
  -6   1  21       2416.10       2717.14        11.31 o
  -4   1  21          1.33          2.58         0.68 o
  -2   1  21        279.09        313.57         4.86 o
   0   1  21        114.90        122.06         3.35 o
   2   1  21        259.82        258.23         6.05 o
   4   1  21        542.89        540.49         5.69 o
   6   1  21       3637.99       3498.81        40.12 o
   8   1  21        945.15        938.24        19.47 o
  10   1  21          0.89          1.82         0.98 o
  12   1  21        186.55        214.95         2.93 o
  14   1  21        412.69        392.07        13.50 o
  16   1  21         56.11         74.12         3.69 o
 -17   2  21        804.84        851.85         5.83 o
 -15   2  21        989.99        956.35        22.71 o
 -13   2  21        147.95        140.97         6.79 o
 -11   2  21        326.64        313.78         8.78 o
  -9   2  21        530.43        513.12        20.89 o
  -7   2  21       2292.17       2324.17        21.07 o
  -5   2  21          8.16         12.22         0.82 o
  -3   2  21       4533.89       4732.59        45.20 o
  -1   2  21       4042.66       4205.59        34.89 o
   1   2  21       1937.06       2017.51        21.65 o
   3   2  21         40.07         33.83         1.61 o
   5   2  21       1859.97       1607.68        17.43 o
   7   2  21        338.39        345.01         9.66 o
   9   2  21       3468.52       3114.34        69.75 o
  11   2  21        402.81        400.96         6.48 o
  13   2  21          0.42          0.76         0.68 o
  15   2  21        348.93        326.69         6.80 o
 -16   3  21        197.09        220.49         7.86 o
 -14   3  21         76.24         67.54         2.05 o
 -12   3  21        240.91        237.48         8.97 o
 -10   3  21        531.83        543.97        14.36 o
  -8   3  21        630.48        573.99         5.58 o
  -6   3  21         63.79         60.99         1.98 o
  -4   3  21        134.32        140.80         2.41 o
  -2   3  21       1583.59       1598.89        14.07 o
   0   3  21          3.52          6.84         1.42 o
   2   3  21        112.79        119.11         6.63 o
   4   3  21        396.08        421.73         7.52 o
   6   3  21        636.45        727.09         6.46 o
   8   3  21       3240.77       3853.02        52.59 o
  10   3  21        655.18        682.66        14.12 o
  12   3  21        113.97         90.10         2.09 o
 -13   4  21       1052.79       1190.55         7.15 o
 -11   4  21        888.22        844.97         6.08 o
  -9   4  21        160.99        167.43         5.13 o
  -7   4  21         76.90         77.64         6.44 o
  -5   4  21          2.15          2.11         1.49 o
  -3   4  21          2.18          1.83         1.52 o
  -1   4  21         45.40         39.95         2.23 o
   1   4  21          6.21          8.22         1.93 o
   3   4  21         98.95        111.03         7.12 o
   5   4  21        150.42        152.02         7.46 o
   7   4  21        172.79        203.72        11.22 o
  11   4  21          1.38          3.73         2.30 o
  -8   5  21        238.53        230.95        10.88 o
  -6   5  21          4.95          2.28         1.24 o
  -4   5  21       1036.84        962.03        54.46 o
  -2   5  21         74.85        109.07         3.30 o
   0   5  21          0.99          0.22         1.61 o
   2   5  21        192.75        213.40         5.07 o
   4   5  21         84.18         80.39         3.80 o
 -18   0  22         62.46         64.94         6.68 o
 -16   0  22       1923.38       1879.70        96.82 o
 -12   0  22       1305.51       1391.58        93.50 o
 -10   0  22        695.77        668.66        34.54 o
  -8   0  22        108.39        111.04         3.04 o
  -6   0  22        120.91        123.94         3.32 o
  -4   0  22        184.37        198.15         6.14 o
  -2   0  22        708.65        725.83        15.36 o
   0   0  22        943.52        975.56         6.46 o
   2   0  22          5.52          7.80         1.19 o
   4   0  22        424.73        403.66        13.49 o
   6   0  22        239.58        225.54        12.58 o
   8   0  22        827.98        755.61        38.19 o
  10   0  22        563.28        456.88         8.31 o
  12   0  22        667.70        697.58         8.27 o
  14   0  22        262.50        296.21         5.91 o
  16   0  22         26.45         92.09         3.85 o
 -17   1  22        232.34        264.25         9.47 o
 -15   1  22        241.83        241.23         2.43 o
 -13   1  22       1084.61       1022.86        19.41 o
 -11   1  22          1.89          2.12         0.88 o
  -9   1  22        245.58        241.68         7.23 o
  -7   1  22          9.84         11.63         0.85 o
  -5   1  22        835.68        844.46        13.51 o
  -3   1  22        333.24        345.50         5.18 o
  -1   1  22         21.10         23.36         3.02 o
   1   1  22          0.13          2.17         1.07 o
   3   1  22          5.11         12.00         2.91 o
   5   1  22        217.28        268.25        14.18 o
   7   1  22        138.00        105.26         2.41 o
   9   1  22        455.85        336.64         5.86 o
  11   1  22         28.86         18.82         1.43 o
  13   1  22        852.08        876.47        13.58 o
  15   1  22        198.44        206.55        11.46 o
 -16   2  22          4.38          7.26         2.11 o
 -14   2  22         63.70         63.78         2.35 o
 -12   2  22        104.45        104.84         5.70 o
 -10   2  22        428.98        433.81         9.40 o
  -8   2  22         86.43         83.34         2.19 o
  -6   2  22        306.32        298.97         2.21 o
  -4   2  22       5540.95       5775.53       122.30 o
  -2   2  22       2898.09       3026.33        26.67 o
   0   2  22         92.22         94.81         1.82 o
   2   2  22        924.70        875.88        10.13 o
   4   2  22        452.39        512.48         6.51 o
   6   2  22       1378.02       1337.07        30.82 o
   8   2  22        673.27        579.14        11.98 o
  10   2  22        123.53        103.73         4.29 o
  12   2  22        176.40        153.82         2.74 o
  14   2  22         72.40         99.02         3.14 o
 -15   3  22        368.29        342.41         6.44 o
 -13   3  22        645.51        663.89        22.48 o
 -11   3  22       1381.03       1438.01        14.19 o
  -9   3  22        131.28        117.35         3.11 o
  -7   3  22       3071.69       3263.31        25.17 o
  -5   3  22          7.00          9.18         1.53 o
  -3   3  22        188.15        197.52         8.36 o
  -1   3  22         43.84         53.56         1.79 o
   1   3  22        541.23        541.85        11.95 o
   3   3  22       2006.00       2045.97        19.79 o
   5   3  22       4200.27       4635.19        73.36 o
   7   3  22       4042.34       4661.36        22.92 o
   9   3  22          3.50          3.82         0.83 o
  11   3  22        579.46        698.06        22.51 o
 -12   4  22       1153.65       1047.47         7.41 o
 -10   4  22        311.59        295.68         6.13 o
  -8   4  22         93.50        112.81         3.42 o
  -6   4  22        960.57       1008.43         6.93 o
  -4   4  22        269.58        309.63         6.38 o
  -2   4  22          7.31          6.21         2.68 o
   0   4  22        473.17        500.85         5.64 o
   2   4  22         21.42         28.18         3.62 o
   4   4  22        185.16        183.94         5.56 o
   6   4  22        507.06        590.31         6.74 o
   8   4  22          5.72          0.18         1.04 o
  10   4  22        702.53        743.14        19.61 o
  -5   5  22        509.83        426.31         7.12 o
  -3   5  22         34.47         29.15         1.67 o
  -1   5  22        145.52        164.26         5.64 o
   1   5  22        349.18        382.42         7.06 o
 -16   1  23        370.11        312.97         4.45 o
 -14   1  23          4.71          5.90         0.66 o
 -12   1  23       1420.67       1380.52        13.91 o
 -10   1  23         56.64         58.07         2.21 o
  -8   1  23         64.91         68.70         3.01 o
  -6   1  23          1.51          4.23         1.35 o
  -4   1  23       4334.73       4663.17        74.36 o
  -2   1  23        108.24        124.61         3.21 o
   0   1  23         72.48         73.65         2.08 o
   2   1  23          9.08         10.81         1.34 o
   4   1  23        261.02        276.64         7.30 o
   6   1  23        774.05        649.93        16.29 o
   8   1  23       1478.84       1343.71        10.32 o
  10   1  23        378.53        393.12        16.39 o
  12   1  23        296.55        263.99         3.11 o
  14   1  23         95.83         78.07         6.75 o
 -15   2  23         16.03         18.21         1.91 o
 -13   2  23        415.25        435.87         8.84 o
 -11   2  23          4.01         11.49         3.38 o
  -9   2  23        340.13        324.24         4.64 o
  -7   2  23       3378.56       3435.78        71.86 o
  -5   2  23          9.66         15.42         2.91 o
  -3   2  23       2436.09       2509.22        18.08 o
  -1   2  23       4162.67       4288.36       126.05 o
   1   2  23        341.68        357.14        12.36 o
   3   2  23         69.44         71.50         3.57 o
   5   2  23          2.02          4.80         1.06 o
   7   2  23        217.47        259.62         3.06 o
   9   2  23        260.42        270.70         4.54 o
  11   2  23        266.63        257.44        10.21 o
  13   2  23         49.55         41.67         2.89 o
 -14   3  23         80.56         99.16         3.60 o
 -12   3  23          2.77          4.09         1.41 o
 -10   3  23        238.94        245.48         6.48 o
  -8   3  23       3521.55       3745.84        13.87 o
  -6   3  23         16.08         21.15         1.61 o
  -4   3  23        144.49        145.25         4.27 o
  -2   3  23       1094.57       1160.70        20.45 o
   0   3  23         50.18         53.63         1.88 o
   2   3  23          0.90          0.89         1.36 o
   4   3  23       1334.58       1475.69        14.14 o
   6   3  23        356.90        403.53        16.56 o
   8   3  23        218.92        218.15        16.66 o
  10   3  23         77.72         81.48         3.07 o
 -11   4  23        829.32        845.83        60.39 o
  -9   4  23        925.49        957.94         5.99 o
  -7   4  23        834.26        849.72         9.89 o
  -5   4  23        343.28        383.01         6.45 o
  -3   4  23         16.78         13.93         1.94 o
  -1   4  23          7.54         12.38         0.86 o
   1   4  23        271.49        284.62         5.07 o
   3   4  23         24.92         25.98         2.45 o
   5   4  23        219.02        240.72         6.29 o
   7   4  23        243.47        256.24         6.60 o
 -16   0  24        377.52        324.92        14.91 o
 -14   0  24          0.69          3.89         0.82 o
 -12   0  24          2.47          5.31         1.55 o
 -10   0  24          1.90          3.73         2.04 o
  -8   0  24         95.73         96.46         3.77 o
  -6   0  24        667.99        692.61         7.19 o
  -4   0  24         21.30         23.91         1.48 o
  -2   0  24         52.77         50.21         2.00 o
   0   0  24        295.02        331.08         4.75 o
   2   0  24        305.19        308.30         7.04 o
   6   0  24        260.77        218.65         5.44 o
   8   0  24        764.37        708.55         8.85 o
  10   0  24        184.25        183.04         4.69 o
  12   0  24         36.35         41.31         3.66 o
  14   0  24         26.72         16.48         2.76 o
 -15   1  24        134.57        131.94         6.02 o
 -13   1  24       1208.57       1125.27        11.52 o
 -11   1  24          1.13          2.87         0.93 o
  -9   1  24       1519.47       1617.47        36.38 o
  -7   1  24        794.24        822.33         9.46 o
  -5   1  24         28.71         31.32         1.31 o
  -3   1  24       1678.02       1706.06         7.67 o
  -1   1  24         77.18         74.85         1.57 o
   1   1  24         78.83         82.69         2.60 o
   3   1  24          3.75          5.20         1.63 o
   5   1  24       3677.03       3679.30        41.87 o
   7   1  24        440.73        404.78        20.93 o
   9   1  24        396.89        362.49        16.16 o
  11   1  24        290.57        282.31        13.20 o
  13   1  24        161.04        167.12        17.27 o
 -14   2  24          9.94         11.34         1.30 o
 -12   2  24        112.99        110.03         5.69 o
 -10   2  24        207.72        207.84         4.18 o
  -8   2  24        169.97        187.03         7.77 o
  -6   2  24       1749.98       1812.55        17.64 o
  -4   2  24        425.74        452.66         7.48 o
  -2   2  24       1797.52       1862.21        11.20 o
   0   2  24          6.38          9.12         1.12 o
   2   2  24        323.14        335.98         5.07 o
   4   2  24        245.07        241.18         6.70 o
   6   2  24         52.35         63.28         1.96 o
   8   2  24        160.01        145.52         9.48 o
  10   2  24        255.96        246.21         7.54 o
  12   2  24          2.66          1.90         1.93 o
 -13   3  24        254.89        243.04         6.14 o
 -11   3  24         20.64         12.60         1.45 o
  -9   3  24        169.59        177.21         7.31 o
  -7   3  24        235.31        234.34         3.52 o
  -5   3  24        813.78        827.95        15.57 o
  -3   3  24         51.36         59.26         2.97 o
  -1   3  24        233.66        234.36         7.32 o
   1   3  24        270.53        266.90        11.13 o
   3   3  24        795.73        908.66         5.62 o
   5   3  24         37.89         54.85         1.89 o
   7   3  24        357.43        346.29        12.11 o
   9   3  24          0.04          1.28         0.81 o
 -10   4  24        205.25        235.24         4.91 o
  -8   4  24        319.09        308.69        24.60 o
  -6   4  24        130.90        136.69        10.47 o
  -4   4  24        137.71        123.04         7.40 o
  -2   4  24        125.36        136.76         2.64 o
   0   4  24        844.31        866.71        65.15 o
   2   4  24        212.76        202.17         9.76 o
   4   4  24        310.32        332.70         6.33 o
   6   4  24         51.07         38.69         3.13 o
 -14   1  25        200.88        181.21         4.10 o
 -12   1  25        215.80        241.93         4.03 o
 -10   1  25        149.38        164.19         5.16 o
  -8   1  25          3.59          5.78         1.07 o
  -6   1  25        398.81        421.26         7.87 o
  -4   1  25       3034.63       3321.85        34.78 o
  -2   1  25        345.61        366.89         6.39 o
   0   1  25        521.65        516.76         6.71 o
   2   1  25        131.17        144.35         3.84 o
   4   1  25        100.80        114.34         2.81 o
   6   1  25        300.66        267.27         6.77 o
   8   1  25          5.07         12.30         1.68 o
  10   1  25         11.89         11.11         2.32 o
  12   1  25         51.58         47.56         3.23 o
 -13   2  25        148.04        181.34         2.76 o
 -11   2  25         91.77        105.10         3.93 o
  -9   2  25         96.25        128.16         4.68 o
  -7   2  25        334.53        329.27         9.81 o
  -5   2  25       2193.77       2311.82        10.78 o
  -3   2  25       2335.34       2402.62        22.54 o
  -1   2  25       1043.63       1092.31         6.67 o
   1   2  25       1828.94       1831.75        27.07 o
   3   2  25       1451.35       1514.01        35.01 o
   5   2  25        202.73        186.44         2.55 o
   7   2  25        811.38        829.80        29.72 o
   9   2  25        157.42        185.83         4.45 o
  11   2  25        875.45        898.96        27.23 o
 -12   3  25         28.18         25.49         2.59 o
 -10   3  25        190.55        193.06         5.53 o
  -8   3  25        179.85        194.10         4.72 o
  -6   3  25        154.77        174.86         4.13 o
  -4   3  25         47.13         51.28         2.40 o
  -2   3  25        258.83        268.27         6.57 o
   0   3  25         15.13         16.01         1.03 o
   2   3  25       1036.47       1149.41         5.91 o
   4   3  25       2513.39       2748.95        81.59 o
   6   3  25        866.55        907.39        11.67 o
   8   3  25       2309.85       2503.41        43.00 o
  -7   4  25        254.99        242.22        14.85 o
  -5   4  25         61.29         65.21         2.26 o
  -3   4  25         67.49         61.65         2.16 o
  -1   4  25        526.63        450.36         6.83 o
   1   4  25         13.60         17.44         1.24 o
   3   4  25        239.73        267.47         5.88 o
 -14   0  26         32.66         42.67         5.62 o
 -10   0  26        163.79        159.67        18.49 o
  -8   0  26        394.25        419.81        10.05 o
  -6   0  26        657.96        701.72        18.99 o
  -4   0  26         63.96         79.09         2.36 o
  -2   0  26         70.11         68.57         3.03 o
   0   0  26        365.61        394.93        13.17 o
   2   0  26        237.43        239.66        11.65 o
   4   0  26        197.45        165.25         4.28 o
   6   0  26       3476.57       3216.49        19.74 o
   8   0  26          0.98          3.87         1.39 o
  10   0  26         60.40         85.85         3.44 o
  12   0  26         98.19        150.80         5.56 o
 -13   1  26       1072.65       1015.41        12.17 o
 -11   1  26          0.09          0.76         0.67 o
  -9   1  26         16.82         24.11         1.18 o
  -7   1  26         52.18         53.12         1.39 o
  -5   1  26       3201.54       3399.10        45.83 o
  -3   1  26         94.45         95.08         1.91 o
  -1   1  26        249.71        228.44         3.42 o
   1   1  26        204.55        219.76         7.56 o
   3   1  26        132.23        156.90         2.90 o
   5   1  26          0.00          4.48         1.28 o
   7   1  26        115.59        116.83         2.94 o
   9   1  26        172.75        170.13         3.42 o
  11   1  26         36.67         44.04         3.22 o
 -12   2  26         48.42         46.55         2.16 o
 -10   2  26       1815.30       1900.55        23.55 o
  -8   2  26        695.92        756.82        17.67 o
  -6   2  26        281.59        275.69         6.75 o
  -4   2  26        116.72        115.38         4.12 o
  -2   2  26       1350.50       1500.34        14.15 o
   0   2  26         24.81         26.53         1.13 o
   2   2  26         17.35         15.10         1.20 o
   4   2  26       1064.74       1144.03        24.08 o
   6   2  26          9.57         12.81         2.96 o
   8   2  26         87.48         75.07         2.17 o
  10   2  26       1320.07       1313.33        22.55 o
  -9   3  26          6.90          8.60         1.26 o
  -7   3  26        478.87        522.31         5.43 o
  -5   3  26        167.21        157.13         9.27 o
  -3   3  26        219.34        227.62         9.07 o
  -1   3  26         13.33         17.38         1.05 o
   1   3  26        537.67        635.02         8.23 o
   5   3  26          9.19         19.16         1.16 o
   7   3  26        453.03        444.14         6.77 o
  -4   4  26         99.80         93.75         4.06 o
  -2   4  26        107.17         99.89         7.77 o
   0   4  26        247.17        229.76         7.17 o
 -12   1  27        191.76        195.58         3.41 o
 -10   1  27         22.51         26.69         1.82 o
  -8   1  27       2443.66       2523.45        61.28 o
  -6   1  27       1958.12       2198.97        20.96 o
  -4   1  27        119.58        125.08         2.36 o
  -2   1  27        385.90        417.85         5.16 o
   0   1  27        114.08        129.60         3.45 o
   2   1  27         27.08         28.72         1.39 o
   4   1  27       1116.60       1129.13        18.64 o
   6   1  27          8.70          8.56         1.04 o
   8   1  27        134.59        139.05         7.02 o
  10   1  27        112.15        117.45         3.24 o
 -11   2  27        841.32        858.36        20.94 o
  -9   2  27        276.34        279.55         9.15 o
  -7   2  27        207.51        228.50         6.83 o
  -5   2  27       2492.77       2692.71        60.66 o
  -3   2  27        318.34        355.40         7.26 o
  -1   2  27         17.42         11.82         1.29 o
   1   2  27        239.11        248.20         5.67 o
   3   2  27         92.56         97.38         1.88 o
   5   2  27          4.36          3.81         1.41 o
   7   2  27         79.35         67.86         1.96 o
  -8   3  27        215.27        228.54         5.05 o
  -6   3  27        589.01        580.19         8.06 o
  -4   3  27        392.85        399.05        37.10 o
  -2   3  27        592.07        587.06        17.89 o
   0   3  27        951.48        980.67        14.72 o
   2   3  27         50.88         56.58         1.79 o
   4   3  27          2.07          0.47         0.80 o
 -12   0  28        737.18        693.77        26.11 o
 -10   0  28        500.02        523.52        17.38 o
  -8   0  28       2308.40       2504.60        61.16 o
  -4   0  28        154.10        160.29         3.28 o
  -2   0  28        437.51        446.26         5.49 o
   0   0  28         95.83        102.68         3.03 o
   6   0  28        183.81        185.97         8.95 o
   8   0  28        543.28        551.92        17.78 o
 -11   1  28         10.09         10.19         0.83 o
  -9   1  28         21.69         30.28         1.76 o
  -7   1  28        752.95        800.57        11.54 o
  -5   1  28       2864.76       3195.91        47.65 o
  -3   1  28       1270.66       1401.79        11.76 o
  -1   1  28        494.89        498.51        10.88 o
   1   1  28          7.05          3.46         0.68 o
   3   1  28        132.86        127.15         2.25 o
   5   1  28          0.30          1.28         1.81 o
   7   1  28         32.76         23.00         4.28 o
 -10   2  28         63.93         45.32         3.05 o
  -8   2  28        145.33        133.47         5.18 o
  -6   2  28        325.70        359.52        11.20 o
  -4   2  28        592.26        647.08        19.09 o
  -2   2  28         86.18         86.47         2.27 o
   0   2  28          1.24          2.35         2.20 o
   2   2  28        168.92        150.59         4.59 o
   4   2  28        162.11        181.28         6.44 o
   6   2  28         11.96         13.26         1.04 o
  -5   3  28        115.60        103.22         5.09 o
  -3   3  28        402.65        437.73        34.63 o
  -1   3  28         50.25         59.15         5.48 o
   1   3  28        486.09        559.82        43.52 o
 -10   1  29        128.30        139.25        10.73 o
  -8   1  29       2595.56       2704.12        59.05 o
  -6   1  29       3129.56       3143.24       106.01 o
  -4   1  29          0.52          0.46         1.63 o
  -2   1  29       2079.24       2216.06        36.10 o
   0   1  29         39.80         48.70         1.95 o
   2   1  29          0.60          0.58         1.60 o
   4   1  29         39.40         56.05         2.53 o
   6   1  29          2.48          3.06         1.48 o
  -7   2  29        671.68        552.18        92.74 o
  -5   2  29        162.81        159.73        19.59 o
  -3   2  29        116.39        112.98         4.18 o
  -1   2  29         32.99         44.94         1.88 o
   1   2  29        134.08        121.99         2.89 o
   3   2  29          0.03          1.48         0.82 o
  -8   0  30       2188.04       2140.82        14.97 o
  -6   0  30       1871.02       1886.06        17.47 o
  -4   0  30        557.68        561.20        17.74 o
  -2   0  30        859.89        940.97        13.53 o
   0   0  30        467.14        529.32         8.09 o
   2   0  30       1544.91       1606.15        14.08 o
   4   0  30        212.30        205.24         5.33 o
  -7   1  30         18.69         16.12         2.45 o
  -5   1  30       2084.50       2379.64        16.89 o
  -3   1  30         15.81         17.97         1.44 o
  -1   1  30         75.48         94.50         3.42 o
   1   1  30        119.33        117.98         2.99 o
   3   1  30        608.86        578.73        50.05 o
  -2   2  30        170.22        189.97        12.06 o
   0   2  30         12.29          6.16         1.26 o
                                                
